# Supplementary material for: Unravelling Catalytic Divergence in Mo- and Fe-Only Nitrogenases: The Role of the Heterometal-Site and Protein Environment from QM/MM Insights
Source: J Am Chem Soc. 2025 Dec 16;147(52):48416–26. doi: 10.1021/jacs.5c20796 (PMC12766731; doi:10.1021/jacs.5c20796)
Supplement: Supplementary file 2 [file ja5c20796_si_002.zip]

Archive with 35 entries (28 files):
- Supplementary/
- Supplementary/FeFeco/
- Supplementary/FeFeco/E0/
- Supplementary/FeFeco/E0/BS-235M.xyz
- Supplementary/FeFeco/E0/BS-247M.xyz
- Supplementary/FeFeco/E0/BS-346M.xyz
- Supplementary/FeFeco/E1/
- Supplementary/FeFeco/E1/Fe2.xyz
- Supplementary/FeFeco/E1/Fe3.xyz
- Supplementary/FeFeco/E1/Fe6.xyz
- Supplementary/FeFeco/E1/Fe7.xyz
- Supplementary/FeFeco/E1/S2A.xyz
- Supplementary/FeFeco/E1/S2B.xyz
- Supplementary/FeFeco/E1/S3B.xyz
- Supplementary/FeFeco/E1/S5A.xyz
- Supplementary/FeFeco/E1/TS1.gif
- Supplementary/FeFeco/E1/TS1.xyz
- Supplementary/FeMoco/
- Supplementary/FeMoco/E0/
- Supplementary/FeMoco/E0/BS-235M.xyz
- Supplementary/FeMoco/E0/BS-247M.xyz
- Supplementary/FeMoco/E0/BS-346M.xyz
- Supplementary/FeMoco/E1/
- Supplementary/FeMoco/E1/Fe2.xyz
- Supplementary/FeMoco/E1/Fe3.xyz
- Supplementary/FeMoco/E1/Fe6.xyz
- Supplementary/FeMoco/E1/Fe7.xyz
- Supplementary/FeMoco/E1/S2A.xyz
- Supplementary/FeMoco/E1/S2B.xyz
- Supplementary/FeMoco/E1/S3B.xyz
- Supplementary/FeMoco/E1/S5A.xyz
- Supplementary/FeMoco/E1/TS1.gif
- Supplementary/FeMoco/E1/TS1.xyz
- Supplementary/FeMoco/E1/TS2.gif
- Supplementary/FeMoco/E1/TS2.xyz
