# Supplementary material for: Unravelling Catalytic Divergence in Mo- and Fe-Only Nitrogenases: The Role of the Heterometal-Site and Protein Environment from QM/MM Insights
Source: J Am Chem Soc. 2025 Dec 16;147(52):48416–26. doi: 10.1021/jacs.5c20796 (PMC12766731; doi:10.1021/jacs.5c20796)
Supplement: Supplementary file 2 [file ja5c20796_si_002.zip › Supplementary/FeFeco/E0/BS-235M.xyz]

163
title
C       39.119384000     71.471755000     81.859631000
H       38.068794000     71.216160000     81.627858000
C       39.241870000     71.818479000     83.348243000
H       38.906755000     71.025423000     84.028768000
H       38.647447000     72.711706000     83.570247000
H       40.273787000     72.084123000     83.616312000
C       39.532577000     72.678222000     81.000692000
H       38.966190000     73.566619000     81.309983000
H       40.589453000     72.929897000     81.161102000
H       39.368339000     72.523136000     79.927402000
C       44.504613000     72.607126000     81.556109000
H       43.700634000     71.995957000     81.132823000
H       44.532457000     73.562931000     81.021797000
N       44.174412000     72.872995000     82.975656000
H       43.814449000     72.033479000     83.470452000
H       43.387897000     73.570460000     83.018293000
H       44.969431000     73.333635000     83.474675000
C       36.578544000     76.629285000     79.462762000
H       36.763470000     75.842171000     78.715132000
H       37.365451000     76.521851000     80.225997000
C       36.774817000     77.964567000     78.767541000
O       35.868507000     78.724155000     78.404206000
N       38.079121000     78.261626000     78.540063000
H       38.317812000     79.037614000     77.924607000
H       38.863058000     77.663007000     78.800824000
C       32.303899000     72.023785000     84.101532000
H       31.488379000     72.744900000     84.221233000
H       32.431274000     71.520299000     85.072046000
C       33.551563000     72.785318000     83.768511000
N       33.675059000     74.078626000     84.229343000
C       34.895499000     74.475609000     83.913844000
H       35.349804000     75.439478000     84.130453000
N       35.566788000     73.498820000     83.256777000
H       36.549268000     73.581662000     82.995593000
C       34.733249000     72.407617000     83.152675000
H       35.046859000     71.487518000     82.672195000
C       37.903471000     73.423812000     91.123126000
H       38.979816000     73.616640000     91.073428000
H       37.730061000     72.355143000     90.961019000
S       37.083913000     74.396587000     89.797610000
C       32.856850000     74.670077000     88.754077000
O       31.780595000     74.504616000     88.194074000
N       33.845963000     73.741452000     88.749274000
H       34.739524000     73.956465000     89.200857000
C       33.835447000     72.712796000     87.727324000
H       33.162105000     73.034564000     86.922221000
C       35.250806000     72.485147000     87.183048000
H       35.627681000     73.449339000     86.801630000
H       35.209971000     71.803316000     86.325455000
O       36.133698000     71.941512000     88.144512000
H       36.573464000     72.684790000     88.605148000
C       38.400559000     81.519119000     84.965693000
O       37.293220000     81.968722000     84.686870000
N       38.714088000     80.838370000     86.091492000
H       39.623731000     80.369483000     86.142147000
C       37.713964000     80.263675000     86.963242000
H       36.763098000     80.770580000     86.740540000
H       37.591990000     79.194642000     86.740004000
C       37.994968000     80.451107000     88.450690000
O       38.234408000     81.552237000     88.951644000
N       37.899810000     79.311394000     89.190661000
H       37.749094000     78.434331000     88.685927000
C       37.826574000     79.217268000     90.643292000
H       36.962989000     79.785118000     91.008818000
C       37.707150000     77.772384000     91.102277000
H       37.767908000     77.732456000     92.202553000
H       38.542130000     77.171155000     90.698717000
O       36.470862000     77.263354000     90.653298000
H       36.654191000     76.359493000     90.313187000
C       44.322755000     77.202896000     88.901710000
H       43.410819000     76.717194000     88.538107000
H       44.574036000     76.779489000     89.877523000
N       45.425615000     76.841740000     87.962399000
H       46.200818000     77.515475000     87.990601000
H       45.771238000     75.883756000     88.199223000
H       45.057563000     76.819447000     86.986123000
C       39.723367000     81.155844000     80.241972000
H       38.762269000     80.634910000     80.245840000
H       40.138843000     81.133785000     81.252135000
N       40.642681000     80.383654000     79.354760000
H       40.710078000     79.366523000     79.571454000
H       41.609110000     80.790834000     79.388507000
H       40.317878000     80.393111000     78.362233000
C       33.834143000     79.923446000     81.708665000
H       34.114697000     80.044913000     80.653763000
H       32.970493000     79.254271000     81.731999000
C       35.014982000     79.373406000     82.466531000
C       34.871594000     78.821835000     83.749742000
H       33.874216000     78.722213000     84.185290000
C       35.993119000     78.420711000     84.475970000
H       35.888996000     77.985902000     85.469877000
C       37.269890000     78.545890000     83.924080000
H       38.146124000     78.237133000     84.491176000
C       36.299726000     79.450585000     81.904550000
H       36.403264000     79.834403000     80.886647000
C       37.419848000     79.038364000     82.626696000
H       38.416985000     79.070647000     82.186153000
C       46.443418000     78.601900000     83.305898000
H       47.316566000     78.929652000     82.725594000
H       46.086464000     77.651530000     82.897237000
C       45.343193000     79.601923000     83.169399000
N       44.037646000     79.238178000     82.928180000
C       43.363840000     80.361734000     82.731099000
H       42.307117000     80.422367000     82.499474000
N       44.165187000     81.441482000     82.863711000
H       43.894105000     82.410334000     82.622209000
C       45.430605000     80.979278000     83.146744000
H       46.268618000     81.633896000     83.346617000
Fe      42.971600000     77.212475000     82.980005000
Fe      38.591393000     74.777930000     88.117642000
Fe      38.711968000     75.349464000     85.499624000
Fe      40.772745000     74.343434000     86.761683000
Fe      40.012559000     76.843811000     87.253048000
Fe      41.598892000     77.668116000     85.370642000
Fe      40.296024000     76.189842000     83.598042000
Fe      42.334933000     75.178215000     84.873465000
S       37.701013000     76.632017000     87.070731000
S       38.777435000     73.301981000     86.480224000
S       40.701420000     75.288089000     88.838842000
S       40.884853000     78.351748000     83.319241000
S       41.978122000     75.042907000     82.602124000
S       43.748508000     76.895012000     85.196334000
S       38.236212000     75.448240000     83.365319000
S       41.017282000     78.830675000     87.151694000
S       42.531868000     73.270381000     85.987304000
C       40.617437000     75.953327000     85.576366000
O       42.848417000     77.722728000     80.898703000
O       44.761616000     76.314919000     82.000802000
O       45.641124000     75.677421000     80.047278000
O       40.911753000     77.551411000     79.196707000
O       41.603932000     76.678277000     77.237574000
O       47.083892000     79.942349000     78.392198000
O       44.960136000     80.551633000     78.006315000
C       43.650180000     76.993671000     79.975660000
C       44.768657000     76.257625000     80.737088000
C       42.727126000     76.008888000     79.235225000
C       41.658738000     76.794583000     78.472223000
C       44.318899000     77.966029000     78.998057000
C       45.309848000     78.921425000     79.664941000
C       45.848295000     79.888499000     78.620314000
H       41.927324000     77.716368000     80.511059000
H       44.776377000     79.489863000     80.439659000
H       46.135092000     78.385923000     80.153376000
H       44.821049000     77.378675000     78.214443000
H       43.541624000     78.563726000     78.503622000
H       42.245072000     75.364056000     79.985369000
H       43.302486000     75.387597000     78.544602000
O       46.231274000     74.571853000     83.586383000
H       45.794512000     75.233303000     82.999864000
H       46.427621000     75.063564000     84.404150000
H       39.728318000     70.619548000     81.557897000
H       45.464431000     72.103708000     81.440270000
H       35.622059000     76.427105000     79.944800000
H       32.010132000     71.276565000     83.364332000
H       37.583641000     73.670856000     92.135439000
H       33.067732000     75.560122000     89.346907000
H       33.433525000     71.768529000     88.094636000
H       39.234949000     81.634386000     84.273878000
H       38.661429000     79.680681000     91.168995000
H       44.152783000     78.274691000     89.004009000
H       39.604256000     82.186175000     79.906814000
H       33.538637000     80.913913000     82.054716000
H       46.733820000     78.481418000     84.349569000
