# Supplementary material for: Unravelling Catalytic Divergence in Mo- and Fe-Only Nitrogenases: The Role of the Heterometal-Site and Protein Environment from QM/MM Insights
Source: J Am Chem Soc. 2025 Dec 16;147(52):48416–26. doi: 10.1021/jacs.5c20796 (PMC12766731; doi:10.1021/jacs.5c20796)
Supplement: Supplementary file 2 [file ja5c20796_si_002.zip › Supplementary/FeFeco/E0/BS-247M.xyz]

163
title
C       39.102894000     71.488317000     81.828499000
H       38.055789000     71.226345000     81.588653000
C       39.208930000     71.846831000     83.314317000
H       38.852955000     71.064686000     83.996559000
H       38.622902000     72.749430000     83.519753000
H       40.239910000     72.101243000     83.596348000
C       39.518852000     72.691762000     80.966637000
H       38.938862000     73.577066000     81.259980000
H       40.570048000     72.955172000     81.143464000
H       39.373953000     72.528336000     79.891935000
C       44.478752000     72.578007000     81.595116000
H       43.687595000     71.941962000     81.184813000
H       44.470418000     73.532544000     81.058302000
N       44.158880000     72.838333000     83.018868000
H       43.807579000     71.996671000     83.517356000
H       43.367430000     73.525431000     83.070776000
H       44.951687000     73.307968000     83.513211000
C       36.577675000     76.634764000     79.471135000
H       36.767282000     75.844834000     78.727683000
H       37.362042000     76.532599000     80.237849000
C       36.773827000     77.967836000     78.771911000
O       35.867722000     78.728046000     78.408792000
N       38.078022000     78.262624000     78.542274000
H       38.316978000     79.038925000     77.927241000
H       38.861971000     77.662275000     78.800519000
C       32.304679000     72.027851000     84.099691000
H       31.487354000     72.746751000     84.220747000
H       32.434637000     71.524851000     85.070197000
C       33.549363000     72.794183000     83.764953000
N       33.669014000     74.086332000     84.229859000
C       34.886741000     74.489832000     83.912347000
H       35.337539000     75.455034000     84.130428000
N       35.560366000     73.518277000     83.250149000
H       36.541601000     73.605549000     82.986977000
C       34.731285000     72.423623000     83.144939000
H       35.048137000     71.505917000     82.661985000
C       37.919688000     73.359825000     91.125055000
H       38.992604000     73.566986000     91.065087000
H       37.758926000     72.285643000     90.991933000
S       37.090643000     74.278389000     89.772396000
C       32.849493000     74.683162000     88.768595000
O       31.766667000     74.528855000     88.217891000
N       33.830298000     73.745749000     88.749893000
H       34.729260000     73.945732000     89.197535000
C       33.794601000     72.724362000     87.721253000
H       33.095009000     73.052685000     86.941672000
C       35.189813000     72.502468000     87.123987000
H       35.560602000     73.475292000     86.758074000
H       35.109091000     71.851206000     86.246289000
O       36.104357000     71.918380000     88.027876000
H       36.545108000     72.636673000     88.526762000
C       38.355828000     81.531177000     84.991316000
O       37.251452000     81.976544000     84.694708000
N       38.657336000     80.866156000     86.130420000
H       39.564093000     80.390754000     86.187754000
C       37.646590000     80.287191000     86.989418000
H       36.703387000     80.812243000     86.777353000
H       37.510028000     79.225332000     86.743965000
C       37.932091000     80.439394000     88.480740000
O       38.169714000     81.531873000     89.001476000
N       37.848975000     79.283575000     89.197206000
H       37.707959000     78.415107000     88.674237000
C       37.796173000     79.152169000     90.649533000
H       36.920479000     79.681702000     91.041908000
C       37.733874000     77.692651000     91.077310000
H       37.830530000     77.630163000     92.173992000
H       38.573466000     77.127973000     90.632587000
O       36.499405000     77.151367000     90.659808000
H       36.694399000     76.259665000     90.295684000
C       44.314582000     77.214485000     88.882074000
H       43.415848000     76.697032000     88.529493000
H       44.584113000     76.809134000     89.860561000
N       45.422070000     76.879885000     87.939550000
H       46.182865000     77.571160000     87.967683000
H       45.788946000     75.928571000     88.170448000
H       45.047641000     76.861169000     86.965766000
C       39.724743000     81.156908000     80.261699000
H       38.760511000     80.641817000     80.266011000
H       40.139041000     81.133609000     81.272508000
N       40.638394000     80.374390000     79.377663000
H       40.701008000     79.361305000     79.605596000
H       41.608443000     80.774387000     79.404589000
H       40.312455000     80.378083000     78.385357000
C       33.839715000     79.929723000     81.706112000
H       34.120289000     80.050255000     80.651148000
H       32.977701000     79.258348000     81.731061000
C       35.021534000     79.385424000     82.466449000
C       34.877360000     78.840604000     83.752197000
H       33.879348000     78.737145000     84.185323000
C       35.998807000     78.452462000     84.484794000
H       35.890079000     78.022495000     85.480007000
C       37.276988000     78.582395000     83.937424000
H       38.153574000     78.283618000     84.509683000
C       36.307572000     79.465378000     81.907693000
H       36.412028000     79.842174000     80.887265000
C       37.427758000     79.065496000     82.636464000
H       38.425500000     79.098119000     82.197261000
C       46.450056000     78.598933000     83.296492000
H       47.326580000     78.917639000     82.716158000
H       46.084664000     77.650933000     82.889954000
C       45.359151000     79.609681000     83.160310000
N       44.051824000     79.257064000     82.914026000
C       43.388676000     80.387783000     82.723700000
H       42.332516000     80.457554000     82.491506000
N       44.197959000     81.460977000     82.867088000
H       43.931884000     82.431634000     82.628859000
C       45.459144000     80.986550000     83.148348000
H       46.302496000     81.632251000     83.355444000
Fe      42.961569000     77.248070000     82.990970000
Fe      38.459822000     74.840559000     88.061355000
Fe      38.687895000     75.346772000     85.457036000
Fe      40.725469000     74.342942000     86.777615000
Fe      39.977424000     76.843409000     87.221759000
Fe      41.572413000     77.684759000     85.344818000
Fe      40.287616000     76.203235000     83.582414000
Fe      42.312969000     75.180627000     84.913558000
S       37.668837000     76.657146000     87.055543000
S       38.711174000     73.326673000     86.374194000
S       40.554271000     75.388625000     88.856496000
S       40.923917000     78.376381000     83.260411000
S       41.942566000     75.020173000     82.665326000
S       43.714243000     76.934798000     85.203150000
S       38.200819000     75.547861000     83.333023000
S       40.922232000     78.829436000     87.123271000
S       42.564245000     73.307209000     86.062456000
C       40.600138000     75.926169000     85.558112000
O       42.852210000     77.726674000     80.866197000
O       44.704644000     76.314486000     82.026172000
O       45.589545000     75.581340000     80.112297000
O       40.895841000     77.523453000     79.184775000
O       41.613355000     76.661333000     77.230176000
O       47.087117000     79.976668000     78.412962000
O       44.948149000     80.487669000     77.976269000
C       43.643065000     76.962783000     79.968241000
C       44.727582000     76.217769000     80.764250000
C       42.708479000     75.978409000     79.239961000
C       41.649679000     76.769955000     78.466717000
C       44.346674000     77.899814000     78.977489000
C       45.329112000     78.867349000     79.639752000
C       45.851775000     79.859371000     78.606813000
H       41.927181000     77.703156000     80.492942000
H       44.788219000     79.423983000     80.418823000
H       46.163254000     78.346126000     80.128485000
H       44.857314000     77.285123000     78.220044000
H       43.585836000     78.490464000     78.450226000
H       42.216659000     75.349297000     79.997184000
H       43.276360000     75.340872000     78.557627000
O       46.186988000     74.567112000     83.615990000
H       45.742202000     75.227749000     83.035837000
H       46.411916000     75.063924000     84.423516000
H       39.717606000     70.635778000     81.539697000
H       45.451729000     72.104536000     81.463810000
H       35.620109000     76.432527000     79.950998000
H       32.010808000     71.279383000     83.363800000
H       37.597759000     73.629562000     92.130890000
H       33.072469000     75.570012000     89.361789000
H       33.404150000     71.777112000     88.093227000
H       39.196091000     81.635106000     84.304834000
H       38.625836000     79.628258000     91.172122000
H       44.115003000     78.282238000     88.972475000
H       39.610948000     82.187023000     79.924040000
H       33.542351000     80.919859000     82.051517000
H       46.737957000     78.477749000     84.340775000
