# Supplementary material for: Unravelling Catalytic Divergence in Mo- and Fe-Only Nitrogenases: The Role of the Heterometal-Site and Protein Environment from QM/MM Insights
Source: J Am Chem Soc. 2025 Dec 16;147(52):48416–26. doi: 10.1021/jacs.5c20796 (PMC12766731; doi:10.1021/jacs.5c20796)
Supplement: Supplementary file 2 [file ja5c20796_si_002.zip › Supplementary/FeFeco/E0/BS-346M.xyz]

163
title
C       39.114690000     71.476896000     81.847516000
H       38.065435000     71.219300000     81.612090000
C       39.229791000     71.829665000     83.334659000
H       38.887511000     71.041124000     84.016595000
H       38.637285000     72.725809000     83.549560000
H       40.261301000     72.092017000     83.607631000
C       39.530695000     72.680765000     80.986028000
H       38.956245000     73.567814000     81.284115000
H       40.584503000     72.938212000     81.157222000
H       39.378986000     72.519688000     79.911821000
C       44.503350000     72.604662000     81.586632000
H       43.698449000     71.986726000     81.175096000
H       44.520522000     73.558104000     81.047475000
N       44.187107000     72.877154000     83.008229000
H       43.841413000     72.039462000     83.517020000
H       43.389827000     73.558472000     83.054329000
H       44.982262000     73.354214000     83.494291000
C       36.578531000     76.632991000     79.470187000
H       36.765933000     75.844381000     78.724762000
H       37.363452000     76.527467000     80.235816000
C       36.775571000     77.967081000     78.773196000
O       35.869861000     78.727566000     78.410111000
N       38.080126000     78.262226000     78.544554000
H       38.319549000     79.037657000     77.928595000
H       38.863091000     77.662289000     78.805574000
C       32.304918000     72.023194000     84.100428000
H       31.488093000     72.742107000     84.224650000
H       32.439359000     71.519011000     85.069611000
C       33.547268000     72.788481000     83.757070000
N       33.668058000     74.085006000     84.208680000
C       34.882489000     74.487308000     83.877685000
H       35.331828000     75.456158000     84.082076000
N       35.553024000     73.509928000     83.220473000
H       36.531409000     73.596649000     82.946411000
C       34.725104000     72.413228000     83.132403000
H       35.039874000     71.491130000     82.656629000
C       37.891976000     73.383173000     91.115311000
H       38.965077000     73.588227000     91.052225000
H       37.730862000     72.309143000     90.979840000
S       37.051711000     74.303750000     89.763678000
C       32.851438000     74.674234000     88.755890000
O       31.772443000     74.518467000     88.197877000
N       33.834054000     73.738752000     88.744410000
H       34.728974000     73.942012000     89.199921000
C       33.813077000     72.718000000     87.714254000
H       33.116776000     73.042395000     86.930040000
C       35.214438000     72.504565000     87.125681000
H       35.584781000     73.482186000     86.771674000
H       35.141151000     71.859979000     86.242375000
O       36.126087000     71.915353000     88.029340000
H       36.553494000     72.632903000     88.540734000
C       38.409418000     81.522170000     84.982033000
O       37.305898000     81.980102000     84.701668000
N       38.715270000     80.841558000     86.110917000
H       39.618618000     80.360454000     86.161534000
C       37.703658000     80.276784000     86.977639000
H       36.762322000     80.801332000     86.755939000
H       37.564578000     79.211721000     86.747598000
C       37.983499000     80.447931000     88.467490000
O       38.224179000     81.544563000     88.978238000
N       37.888473000     79.299901000     89.193366000
H       37.740723000     78.428887000     88.674755000
C       37.825974000     79.178703000     90.644677000
H       36.954466000     79.721894000     91.028590000
C       37.738490000     77.721845000     91.076463000
H       37.815374000     77.661616000     92.174642000
H       38.578378000     77.145173000     90.648134000
O       36.504281000     77.196900000     90.637852000
H       36.693530000     76.309984000     90.261833000
C       44.329092000     77.219964000     88.868807000
H       43.421239000     76.733192000     88.496938000
H       44.580691000     76.786664000     89.840144000
N       45.437514000     76.877135000     87.928774000
H       46.203373000     77.562380000     87.959985000
H       45.796709000     75.923587000     88.162274000
H       45.073393000     76.858219000     86.952207000
C       39.727393000     81.150941000     80.249213000
H       38.765880000     80.630775000     80.254919000
H       40.144011000     81.129918000     81.259049000
N       40.644422000     80.375930000     79.361845000
H       40.710788000     79.359539000     79.581144000
H       41.611750000     80.781865000     79.392849000
H       40.318255000     80.384971000     78.369754000
C       33.843322000     79.910927000     81.719971000
H       34.127153000     80.026487000     80.665205000
H       32.980405000     79.240884000     81.743841000
C       35.022671000     79.367536000     82.485337000
C       34.876593000     78.818434000     83.769333000
H       33.877725000     78.713472000     84.200162000
C       35.997594000     78.427271000     84.502351000
H       35.890885000     77.994033000     85.496699000
C       37.276319000     78.561372000     83.957375000
H       38.151841000     78.261312000     84.530359000
C       36.309750000     79.450584000     81.929404000
H       36.415794000     79.831144000     80.910511000
C       37.428977000     79.049859000     82.658758000
H       38.427444000     79.087833000     82.222063000
C       46.451746000     78.620260000     83.285978000
H       47.325316000     78.945713000     82.705064000
H       46.090290000     77.671057000     82.877938000
C       45.352984000     79.622998000     83.154184000
N       44.048538000     79.259219000     82.907901000
C       43.373700000     80.383593000     82.721595000
H       42.317144000     80.446614000     82.490139000
N       44.173437000     81.464247000     82.865741000
H       43.902672000     82.433599000     82.626639000
C       45.439095000     81.000568000     83.146044000
H       46.275472000     81.654166000     83.355757000
Fe      43.008044000     77.241434000     82.999258000
Fe      38.590079000     74.779872000     88.155218000
Fe      38.685349000     75.325823000     85.471409000
Fe      40.764354000     74.351827000     86.761834000
Fe      39.982774000     76.836647000     87.219189000
Fe      41.578478000     77.681952000     85.339488000
Fe      40.253548000     76.191215000     83.595044000
Fe      42.327866000     75.213354000     84.878383000
S       37.720501000     76.641343000     87.112259000
S       38.842384000     73.278112000     86.458145000
S       40.626738000     75.341375000     88.854011000
S       40.897413000     78.350891000     83.302669000
S       41.946492000     75.036410000     82.661603000
S       43.758410000     76.955932000     85.168444000
S       38.201754000     75.489028000     83.319760000
S       40.998531000     78.792323000     87.168302000
S       42.624966000     73.373874000     86.092584000
C       40.582894000     75.937667000     85.538842000
O       42.858553000     77.703430000     80.900838000
O       44.751839000     76.288035000     81.991299000
O       45.648020000     75.662051000     80.039697000
O       40.908007000     77.535070000     79.210263000
O       41.599972000     76.673085000     77.245860000
O       47.083006000     79.936225000     78.388932000
O       44.956978000     80.532120000     77.995845000
C       43.652386000     76.974808000     79.970830000
C       44.770957000     76.237402000     80.729062000
C       42.721370000     75.989924000     79.240354000
C       41.652643000     76.780641000     78.481359000
C       44.316214000     77.946437000     78.989220000
C       45.310538000     78.900677000     79.653104000
C       45.846918000     79.872593000     78.611417000
H       41.934293000     77.698356000     80.521607000
H       44.780556000     79.466646000     80.432120000
H       46.136930000     78.363875000     80.138054000
H       44.814846000     77.358312000     78.203892000
H       43.537750000     78.544918000     78.497605000
H       42.240459000     75.349888000     79.995152000
H       43.289941000     75.363769000     78.548180000
O       46.238425000     74.581057000     83.586712000
H       45.798686000     75.236749000     82.995114000
H       46.439183000     75.080876000     84.398837000
H       39.725334000     70.623630000     81.552303000
H       45.464890000     72.106735000     81.461692000
H       35.621126000     76.431181000     79.950549000
H       32.010187000     71.275881000     83.363708000
H       37.577205000     73.646744000     92.125039000
H       33.068900000     75.561714000     89.350187000
H       33.426412000     71.768182000     88.083628000
H       39.244179000     81.630130000     84.289488000
H       38.657648000     79.647580000     91.170578000
H       44.153441000     78.289636000     88.983038000
H       39.608532000     82.180905000     79.912841000
H       33.545401000     80.903024000     82.059213000
H       46.742065000     78.497768000     84.329439000
