# Supplementary material for: Unravelling Catalytic Divergence in Mo- and Fe-Only Nitrogenases: The Role of the Heterometal-Site and Protein Environment from QM/MM Insights
Source: J Am Chem Soc. 2025 Dec 16;147(52):48416–26. doi: 10.1021/jacs.5c20796 (PMC12766731; doi:10.1021/jacs.5c20796)
Supplement: Supplementary file 2 [file ja5c20796_si_002.zip › Supplementary/FeFeco/E1/Fe2.xyz]

164
title
C       39.098806000     71.474449000     81.858293000
H       38.051658000     71.211160000     81.619778000
C       39.208593000     71.820771000     83.348249000
H       38.878381000     71.023016000     84.025612000
H       38.601533000     72.706037000     83.567713000
H       40.235950000     72.097685000     83.622457000
C       39.507870000     72.685191000     81.003466000
H       38.921247000     73.564891000     81.299098000
H       40.556866000     72.955969000     81.183201000
H       39.365983000     72.525646000     79.927714000
C       44.503818000     72.602562000     81.559608000
H       43.701557000     71.986403000     81.140347000
H       44.524932000     73.557228000     81.022927000
N       44.176594000     72.870240000     82.979507000
H       43.816271000     72.031898000     83.475526000
H       43.390071000     73.569294000     83.022008000
H       44.972356000     73.331154000     83.476791000
C       36.577418000     76.634630000     79.468865000
H       36.765651000     75.846109000     78.723583000
H       37.362713000     76.530481000     80.234161000
C       36.774363000     77.968959000     78.771656000
O       35.868220000     78.728558000     78.408122000
N       38.078688000     78.264424000     78.542970000
H       38.317620000     79.040228000     77.927333000
H       38.862781000     77.665670000     78.803590000
C       32.315710000     72.021353000     84.096682000
H       31.498875000     72.738656000     84.230066000
H       32.462709000     71.515713000     85.063185000
C       33.549829000     72.791742000     83.732732000
N       33.653291000     74.104650000     84.139375000
C       34.857744000     74.515339000     83.784546000
H       35.292282000     75.497382000     83.954267000
N       35.539938000     73.526932000     83.155703000
H       36.522088000     73.611525000     82.894476000
C       34.730099000     72.413697000     83.114339000
H       35.055884000     71.481787000     82.666013000
C       37.901098000     73.408970000     91.127818000
H       38.979442000     73.591012000     91.080526000
H       37.717763000     72.341751000     90.966767000
S       37.093675000     74.389803000     89.801073000
C       32.866450000     74.663669000     88.743856000
O       31.792317000     74.498418000     88.179509000
N       33.855988000     73.735111000     88.741775000
H       34.748315000     73.952346000     89.194870000
C       33.852526000     72.708764000     87.716552000
H       33.175808000     73.028216000     86.913289000
C       35.269338000     72.490978000     87.170489000
H       35.642802000     73.458148000     86.792480000
H       35.230741000     71.812771000     86.309956000
O       36.154735000     71.945393000     88.128826000
H       36.585600000     72.687743000     88.599606000
C       38.396525000     81.516160000     84.968137000
O       37.288844000     81.964112000     84.687420000
N       38.710172000     80.837450000     86.095006000
H       39.619706000     80.367467000     86.144595000
C       37.711442000     80.262006000     86.967914000
H       36.759249000     80.766371000     86.745127000
H       37.591338000     79.192318000     86.746142000
C       37.992707000     80.451770000     88.455406000
O       38.229667000     81.554028000     88.955226000
N       37.899727000     79.312773000     89.196392000
H       37.760198000     78.433851000     88.691330000
C       37.827330000     79.216919000     90.648723000
H       36.963350000     79.783293000     91.015268000
C       37.710622000     77.771185000     91.106687000
H       37.770300000     77.731274000     92.207013000
H       38.547580000     77.172213000     90.704032000
O       36.476069000     77.258640000     90.656720000
H       36.662072000     76.356627000     90.314055000
C       44.328255000     77.206330000     88.901169000
H       43.417866000     76.714758000     88.541698000
H       44.583740000     76.788056000     89.878120000
N       45.430428000     76.846403000     87.960718000
H       46.204290000     77.521963000     87.986969000
H       45.777896000     75.889431000     88.198195000
H       45.060682000     76.822775000     86.985000000
C       39.725628000     81.154398000     80.246530000
H       38.765306000     80.632086000     80.253601000
H       40.143176000     81.135010000     81.255895000
N       40.644048000     80.381013000     79.359442000
H       40.712066000     79.364765000     79.578783000
H       41.610300000     80.788842000     79.391240000
H       40.318139000     80.388753000     78.367251000
C       33.837190000     79.912741000     81.717885000
H       34.122116000     80.031667000     80.663749000
H       32.972446000     79.245075000     81.738387000
C       35.014076000     79.361428000     82.481127000
C       34.864788000     78.798975000     83.759078000
H       33.865019000     78.693493000     84.187821000
C       35.983637000     78.393496000     84.488122000
H       35.876084000     77.947600000     85.477019000
C       37.263198000     78.528606000     83.944968000
H       38.137088000     78.217071000     84.514449000
C       36.301919000     79.446746000     81.927469000
H       36.410126000     79.838458000     80.913007000
C       37.419122000     79.033373000     82.652879000
H       38.418824000     79.073418000     82.218929000
C       46.441730000     78.605131000     83.303035000
H       47.314105000     78.934674000     82.722485000
H       46.086501000     77.654179000     82.894106000
C       45.339205000     79.602961000     83.167728000
N       44.034165000     79.236481000     82.926705000
C       43.357162000     80.358402000     82.731760000
H       42.299360000     80.414844000     82.503240000
N       44.156047000     81.439887000     82.865230000
H       43.883779000     82.408412000     82.623562000
C       45.422976000     80.980495000     83.146444000
H       46.259326000     81.637249000     83.346186000
Fe      42.971323000     77.213583000     82.980634000
Fe      38.622113000     74.778350000     88.143902000
Fe      38.599200000     75.289077000     85.498662000
Fe      40.787156000     74.371362000     86.757006000
Fe      39.999694000     76.850512000     87.248295000
Fe      41.594195000     77.655664000     85.366555000
Fe      40.297263000     76.190609000     83.618704000
Fe      42.347645000     75.182728000     84.877256000
S       37.715095000     76.635426000     87.121461000
S       38.846088000     73.291229000     86.515156000
S       40.729349000     75.309542000     88.837562000
S       40.871926000     78.342530000     83.305010000
S       41.980959000     75.036723000     82.609785000
S       43.747575000     76.906069000     85.197695000
S       38.257365000     75.460970000     83.337442000
S       41.012198000     78.832523000     87.137225000
S       42.541993000     73.281595000     85.998741000
C       40.621495000     75.961621000     85.583982000
O       42.847434000     77.718518000     80.899207000
O       44.762509000     76.312979000     82.001651000
O       45.639500000     75.672088000     80.048174000
O       40.909382000     77.546181000     79.195661000
O       41.605631000     76.675443000     77.236897000
O       47.083098000     79.942158000     78.393884000
O       44.958610000     80.546541000     78.004476000
C       43.649267000     76.989606000     79.976152000
C       44.767960000     76.253842000     80.737930000
C       42.726062000     76.004969000     79.235815000
C       41.658006000     76.790691000     78.471918000
C       44.317934000     77.962453000     78.998463000
C       45.309073000     78.918078000     79.664815000
C       45.847327000     79.885545000     78.620070000
H       41.925918000     77.711452000     80.513499000
H       44.775636000     79.486483000     80.439624000
H       46.134454000     78.383082000     80.153639000
H       44.819623000     77.375529000     78.214192000
H       43.540278000     78.560341000     78.504856000
H       42.243855000     75.361005000     79.986622000
H       43.301239000     75.383082000     78.545510000
O       46.232406000     74.572568000     83.586868000
H       45.794614000     75.232885000     82.999520000
H       46.430668000     75.066398000     84.402942000
H       37.168069000     74.849395000     85.351213000
H       39.714933000     70.626733000     81.558517000
H       45.465781000     72.103777000     81.441533000
H       35.619871000     76.432254000     79.948705000
H       32.014394000     71.274755000     83.361902000
H       37.582439000     73.661199000     92.139221000
H       33.074083000     75.553012000     89.338882000
H       33.457202000     71.761082000     88.082225000
H       39.231500000     81.631537000     84.277047000
H       38.662434000     79.680759000     91.173656000
H       44.153079000     78.277646000     88.999638000
H       39.604794000     82.183823000     79.909214000
H       33.541476000     80.904426000     82.060252000
H       46.733593000     78.484550000     84.346287000
