# Supplementary material for: Unravelling Catalytic Divergence in Mo- and Fe-Only Nitrogenases: The Role of the Heterometal-Site and Protein Environment from QM/MM Insights
Source: J Am Chem Soc. 2025 Dec 16;147(52):48416–26. doi: 10.1021/jacs.5c20796 (PMC12766731; doi:10.1021/jacs.5c20796)
Supplement: Supplementary file 2 [file ja5c20796_si_002.zip › Supplementary/FeFeco/E1/Fe6.xyz]

C       39.097541000     71.471178000     81.860286000
H       38.050110000     71.206373000     81.624833000
C       39.212454000     71.814727000     83.350059000
H       38.883960000     71.016905000     84.027936000
H       38.607978000     72.700272000     83.574855000
H       40.241287000     72.089380000     83.621286000
C       39.500688000     72.684925000     81.006902000
H       38.914120000     73.563040000     81.307887000
H       40.550557000     72.955481000     81.182175000
H       39.353952000     72.528160000     79.931414000
C       44.501684000     72.613605000     81.591108000
H       43.695213000     71.997889000     81.179448000
H       44.521240000     73.567589000     81.053222000
N       44.187946000     72.883993000     83.013923000
H       43.844362000     72.044893000     83.522044000
H       43.391883000     73.563090000     83.069046000
H       44.984479000     73.360629000     83.498620000
C       36.580480000     76.634198000     79.476997000
H       36.771676000     75.843845000     78.734395000
H       37.363528000     76.531946000     80.245228000
C       36.777367000     77.966770000     78.776664000
O       35.871419000     78.726189000     78.411942000
N       38.081698000     78.262037000     78.547543000
H       38.320822000     79.036378000     77.930109000
H       38.865208000     77.663322000     78.809477000
C       32.296793000     72.017648000     84.103995000
H       31.479140000     72.735427000     84.229295000
H       32.433879000     71.512696000     85.072359000
C       33.536956000     72.781773000     83.755537000
N       33.663376000     74.078410000     84.204427000
C       34.875145000     74.478250000     83.861915000
H       35.328050000     75.446004000     84.063592000
N       35.537732000     73.498546000     83.199412000
H       36.513741000     73.579737000     82.917228000
C       34.707813000     72.403180000     83.120934000
H       35.017021000     71.479389000     82.644970000
C       37.896772000     73.388097000     91.119429000
H       38.970935000     73.588918000     91.060813000
H       37.732312000     72.314901000     90.980795000
S       37.065103000     74.315469000     89.767587000
C       32.859213000     74.666337000     88.749015000
O       31.781489000     74.507803000     88.189255000
N       33.843739000     73.732698000     88.741002000
H       34.737512000     73.939694000     89.197285000
C       33.830168000     72.711759000     87.710316000
H       33.135839000     73.033710000     86.923372000
C       35.235097000     72.504075000     87.128038000
H       35.602214000     73.482601000     86.773199000
H       35.169327000     71.856347000     86.246316000
O       36.144835000     71.922396000     88.038248000
H       36.569877000     72.643871000     88.546487000
C       38.414362000     81.525426000     84.978887000
O       37.308755000     81.979276000     84.699306000
N       38.723858000     80.845801000     86.107081000
H       39.629350000     80.368490000     86.158637000
C       37.714951000     80.277996000     86.974836000
H       36.770748000     80.796448000     86.751001000
H       37.582446000     79.211590000     86.747525000
C       37.991467000     80.453385000     88.464680000
O       38.228507000     81.551544000     88.974148000
N       37.895420000     79.306833000     89.191901000
H       37.759048000     78.433705000     88.673609000
C       37.830238000     79.187691000     90.642937000
H       36.959760000     79.734231000     91.024356000
C       37.738040000     77.731739000     91.076354000
H       37.812089000     77.672718000     92.174788000
H       38.577520000     77.152873000     90.650375000
O       36.503614000     77.209173000     90.635138000
H       36.692899000     76.320587000     90.263214000
C       44.317970000     77.209897000     88.870827000
H       43.406288000     76.732459000     88.496212000
H       44.563817000     76.772121000     89.841648000
N       45.425509000     76.857775000     87.932657000
H       46.198458000     77.534243000     87.968555000
H       45.774078000     75.900105000     88.166211000
H       45.065314000     76.843262000     86.955321000
C       39.729952000     81.157685000     80.244641000
H       38.769645000     80.635340000     80.251180000
H       40.147789000     81.137113000     81.253954000
N       40.647960000     80.385930000     79.355622000
H       40.716551000     79.369200000     79.572682000
H       41.614360000     80.793661000     79.387205000
H       40.320990000     80.394618000     78.363840000
C       33.858973000     79.902404000     81.725578000
H       34.138948000     80.016574000     80.669573000
H       32.999955000     79.227320000     81.752990000
C       35.043855000     79.366307000     82.488074000
C       34.905134000     78.824376000     83.776036000
H       33.908869000     78.723569000     84.213804000
C       36.029420000     78.433217000     84.503473000
H       35.927504000     78.004699000     85.500345000
C       37.305146000     78.560110000     83.949219000
H       38.182869000     78.259071000     84.518795000
C       36.327686000     79.443857000     81.923915000
H       36.428330000     79.819552000     80.902708000
C       37.450970000     79.042369000     82.647582000
H       38.446413000     79.075046000     82.203160000
C       46.459709000     78.615939000     83.286567000
H       47.336194000     78.938796000     82.708702000
H       46.096635000     77.668198000     82.876722000
C       45.365200000     79.622382000     83.150959000
N       44.061533000     79.262156000     82.896626000
C       43.390428000     80.388638000     82.707718000
H       42.336640000     80.455925000     82.465603000
N       44.191658000     81.466718000     82.858551000
H       43.922092000     82.436977000     82.621495000
C       45.454530000     80.999779000     83.145901000
H       46.291703000     81.650854000     83.360362000
Fe      43.009178000     77.255955000     82.994632000
Fe      38.613103000     74.793148000     88.165811000
Fe      38.699902000     75.336005000     85.486848000
Fe      40.774487000     74.387019000     86.758554000
Fe      39.995544000     76.840247000     87.213457000
Fe      41.589845000     77.694029000     85.335120000
Fe      40.205422000     76.207178000     83.478905000
Fe      42.299832000     75.223028000     84.839190000
S       37.732421000     76.647784000     87.117097000
S       38.867553000     73.294787000     86.465996000
S       40.652480000     75.362170000     88.850408000
S       40.935050000     78.381297000     83.325042000
S       41.948071000     75.053431000     82.642227000
S       43.756019000     76.937840000     85.153497000
S       38.145831000     75.442452000     83.379460000
S       41.011888000     78.799441000     87.168069000
S       42.618439000     73.393450000     86.062243000
C       40.574419000     75.963463000     85.542547000
O       42.853882000     77.710046000     80.896037000
O       44.750936000     76.298521000     81.986949000
O       45.642543000     75.666179000     80.035605000
O       40.912894000     77.552282000     79.191869000
O       41.602342000     76.673894000     77.234453000
O       47.082595000     79.937006000     78.387706000
O       44.957852000     80.541971000     77.999092000
C       43.648605000     76.981492000     79.966329000
C       44.767252000     76.244273000     80.724558000
C       42.718314000     75.997959000     79.233876000
C       41.654649000     76.789583000     78.469235000
C       44.314032000     77.953623000     78.986266000
C       45.308326000     78.906300000     79.652210000
C       45.846538000     79.878104000     78.611823000
H       41.929936000     77.705399000     80.515868000
H       44.777607000     79.472322000     80.430453000
H       46.133510000     78.368347000     80.137978000
H       44.812871000     77.365778000     78.200849000
H       43.536229000     78.553086000     78.494855000
H       42.232298000     75.360691000     79.987729000
H       43.287974000     75.369010000     78.545123000
O       46.241025000     74.585735000     83.580393000
H       45.800522000     75.241901000     82.990249000
H       46.440810000     75.083693000     84.393954000
H       39.808694000     76.541691000     82.044718000
H       39.714499000     70.624625000     81.558938000
H       45.461940000     72.113358000     81.465569000
H       35.621952000     76.431918000     79.954916000
H       32.005722000     71.271329000     83.364816000
H       37.579965000     73.650548000     92.128811000
H       33.073674000     75.555005000     89.342628000
H       33.445815000     71.760447000     88.078256000
H       39.247470000     81.636558000     84.284855000
H       38.662161000     79.655232000     91.169634000
H       44.151809000     78.280847000     88.987258000
H       39.608379000     82.187580000     79.909029000
H       33.555904000     80.893676000     82.062667000
H       46.745205000     78.492658000     84.331265000
