# Supplementary material for: Unravelling Catalytic Divergence in Mo- and Fe-Only Nitrogenases: The Role of the Heterometal-Site and Protein Environment from QM/MM Insights
Source: J Am Chem Soc. 2025 Dec 16;147(52):48416–26. doi: 10.1021/jacs.5c20796 (PMC12766731; doi:10.1021/jacs.5c20796)
Supplement: Supplementary file 2 [file ja5c20796_si_002.zip › Supplementary/FeFeco/E1/Fe7.xyz]

164
title
C       39.106984000     71.491747000     81.833448000
H       38.059342000     71.232609000     81.592862000
C       39.214419000     71.845584000     83.320645000
H       38.857885000     71.061733000     84.000663000
H       38.630677000     72.748903000     83.529910000
H       40.245958000     72.097379000     83.602748000
C       39.525098000     72.696847000     80.974755000
H       38.946137000     73.582249000     81.269709000
H       40.576815000     72.958065000     81.152921000
H       39.380709000     72.535717000     79.899543000
C       44.505543000     72.560937000     81.528497000
H       43.711382000     71.932052000     81.113321000
H       44.511075000     73.516883000     80.993410000
N       44.186998000     72.822243000     82.951228000
H       43.827865000     71.983528000     83.449632000
H       43.409120000     73.521869000     83.014696000
H       44.985715000     73.281734000     83.442993000
C       36.577477000     76.636409000     79.473947000
H       36.769693000     75.845412000     78.732298000
H       37.360677000     76.536795000     80.242241000
C       36.773188000     77.968488000     78.772644000
O       35.866923000     78.727626000     78.407707000
N       38.077340000     78.263611000     78.543292000
H       38.315949000     79.039697000     77.927968000
H       38.861898000     77.664916000     78.803874000
C       32.308660000     72.029762000     84.097787000
H       31.492183000     72.749572000     84.218937000
H       32.438590000     71.527016000     85.068424000
C       33.554697000     72.795187000     83.764081000
N       33.673920000     74.087735000     84.228518000
C       34.893555000     74.489631000     83.916142000
H       35.345282000     75.453761000     84.137221000
N       35.568883000     73.517049000     83.257282000
H       36.551741000     73.602405000     82.999637000
C       34.738887000     72.423104000     83.149214000
H       35.056695000     71.504834000     82.667972000
C       37.907945000     73.369517000     91.127761000
H       38.980668000     73.576313000     91.063199000
H       37.744960000     72.295995000     90.991496000
S       37.072854000     74.294658000     89.782776000
C       32.847999000     74.678099000     88.761046000
O       31.766496000     74.524047000     88.207503000
N       33.828864000     73.740807000     88.745070000
H       34.726506000     73.942043000     89.195505000
C       33.800065000     72.721559000     87.713616000
H       33.099792000     73.047947000     86.933940000
C       35.198194000     72.509173000     87.119708000
H       35.563879000     73.484963000     86.756707000
H       35.125036000     71.858379000     86.240979000
O       36.113193000     71.929849000     88.026364000
H       36.549329000     72.650380000     88.525983000
C       38.356245000     81.538554000     84.980946000
O       37.253803000     81.980901000     84.672518000
N       38.651445000     80.886515000     86.128587000
H       39.557768000     80.410786000     86.193965000
C       37.638423000     80.311022000     86.987353000
H       36.696559000     80.838598000     86.776394000
H       37.498761000     79.249401000     86.742283000
C       37.926600000     80.461916000     88.478467000
O       38.162802000     81.554616000     89.000035000
N       37.845007000     79.306234000     89.193676000
H       37.717861000     78.436186000     88.669251000
C       37.796085000     79.174555000     90.645434000
H       36.924120000     79.708703000     91.039521000
C       37.727402000     77.715619000     91.073260000
H       37.822563000     77.652578000     92.170039000
H       38.564764000     77.147331000     90.629081000
O       36.490643000     77.180403000     90.654182000
H       36.681711000     76.285977000     90.296125000
C       44.313644000     77.215768000     88.878219000
H       43.414203000     76.695642000     88.531489000
H       44.586618000     76.815891000     89.857936000
N       45.419716000     76.877092000     87.934833000
H       46.183433000     77.565202000     87.964692000
H       45.782686000     75.923858000     88.164470000
H       45.046134000     76.865349000     86.961502000
C       39.720252000     81.159611000     80.261254000
H       38.756592000     80.643505000     80.263332000
H       40.131613000     81.138006000     81.273236000
N       40.637896000     80.377430000     79.380840000
H       40.702187000     79.365111000     79.611636000
H       41.606162000     80.781297000     79.409872000
H       40.313838000     80.378500000     78.387855000
C       33.838003000     79.930768000     81.705319000
H       34.117438000     80.051828000     80.650116000
H       32.976345000     79.258931000     81.730885000
C       35.020863000     79.386589000     82.464032000
C       34.878659000     78.842408000     83.750262000
H       33.881440000     78.740141000     84.185497000
C       36.001037000     78.453424000     84.480895000
H       35.894063000     78.024878000     85.476871000
C       37.278361000     78.581548000     83.930982000
H       38.155466000     78.282213000     84.502069000
C       36.305870000     79.465196000     81.902898000
H       36.408911000     79.842019000     80.882344000
C       37.426971000     79.063973000     82.629554000
H       38.423767000     79.095584000     82.188295000
C       46.451482000     78.606583000     83.285709000
H       47.327771000     78.930383000     82.707846000
H       46.087720000     77.660741000     82.872467000
C       45.358242000     79.615906000     83.156036000
N       44.050859000     79.261715000     82.911143000
C       43.383879000     80.390931000     82.725096000
H       42.326764000     80.457946000     82.496056000
N       44.191407000     81.465224000     82.869216000
H       43.924013000     82.435841000     82.631208000
C       45.454162000     80.992931000     83.147038000
H       46.296364000     81.640106000     83.353893000
Fe      42.968199000     77.267004000     83.003421000
Fe      38.440771000     74.867844000     88.074346000
Fe      38.699511000     75.375041000     85.479422000
Fe      40.704327000     74.357729000     86.801234000
Fe      39.972004000     76.850323000     87.235541000
Fe      41.536645000     77.718161000     85.348474000
Fe      40.323344000     76.170353000     83.608740000
Fe      42.409524000     75.137690000     84.930951000
S       37.664132000     76.682335000     87.061759000
S       38.695971000     73.356089000     86.387106000
S       40.539652000     75.397174000     88.877859000
S       40.906197000     78.350178000     83.239637000
S       41.982234000     75.023066000     82.693822000
S       43.665179000     77.047151000     85.229921000
S       38.230683000     75.544137000     83.347687000
S       40.889281000     78.851356000     87.134778000
S       42.455748000     73.232371000     86.089356000
C       40.613705000     75.940290000     85.601037000
O       42.845023000     77.730411000     80.880233000
O       44.716866000     76.322187000     82.019264000
O       45.627606000     75.659975000     80.087548000
O       40.891367000     77.522182000     79.192918000
O       41.611192000     76.660645000     77.238749000
O       47.079882000     79.934058000     78.387391000
O       44.954202000     80.532405000     77.993443000
C       43.640227000     76.982520000     79.972341000
C       44.746164000     76.252160000     80.754643000
C       42.713467000     75.988225000     79.248215000
C       41.647761000     76.771375000     78.475158000
C       44.319971000     77.936022000     78.982759000
C       45.305174000     78.898759000     79.648527000
C       45.843359000     79.871316000     78.608272000
H       41.918911000     77.701843000     80.510666000
H       44.765733000     79.464656000     80.421153000
H       46.131378000     78.369291000     80.142157000
H       44.827377000     77.337184000     78.211201000
H       43.547905000     78.528745000     78.474374000
H       42.229281000     75.356031000     80.007766000
H       43.285169000     75.354586000     78.565415000
O       46.243026000     74.552998000     83.540780000
H       45.779211000     75.214590000     82.975724000
H       46.456940000     75.041326000     84.356709000
H       43.866366000     74.733255000     84.815794000
H       39.719733000     70.638859000     81.541522000
H       45.475565000     72.078295000     81.409281000
H       35.619417000     76.433410000     79.952499000
H       32.012787000     71.280934000     83.363066000
H       37.590386000     73.636659000     92.135676000
H       33.069666000     75.564942000     89.354741000
H       33.415531000     71.771041000     88.083412000
H       39.201518000     81.633442000     84.299323000
H       38.628492000     79.646663000     91.167271000
H       44.112916000     78.283737000     88.963371000
H       39.606392000     82.189342000     79.922446000
H       33.540488000     80.920657000     82.051302000
H       46.740430000     78.478371000     84.328863000
