# Supplementary material for: Unravelling Catalytic Divergence in Mo- and Fe-Only Nitrogenases: The Role of the Heterometal-Site and Protein Environment from QM/MM Insights
Source: J Am Chem Soc. 2025 Dec 16;147(52):48416–26. doi: 10.1021/jacs.5c20796 (PMC12766731; doi:10.1021/jacs.5c20796)
Supplement: Supplementary file 2 [file ja5c20796_si_002.zip › Supplementary/FeFeco/E1/S2A.xyz]

164
title
C       39.160982000     71.478571000     81.833474000
H       38.106394000     71.235904000     81.605939000
C       39.290476000     71.835522000     83.317870000
H       38.937587000     71.053355000     84.002323000
H       38.711718000     72.741604000     83.528173000
H       40.328246000     72.083233000     83.582593000
C       39.589990000     72.672263000     80.964502000
H       39.040608000     73.572007000     81.271713000
H       40.652324000     72.905459000     81.116288000
H       39.415975000     72.512760000     79.893400000
C       44.516898000     72.611712000     81.539897000
H       43.709968000     72.004040000     81.117112000
H       44.550617000     73.566561000     81.004238000
N       44.188066000     72.880236000     82.958889000
H       43.831711000     72.039833000     83.455229000
H       43.399491000     73.575081000     83.001524000
H       44.982768000     73.343104000     83.456696000
C       36.579230000     76.628401000     79.460536000
H       36.763341000     75.841716000     78.712248000
H       37.366663000     76.520260000     80.223175000
C       36.775114000     77.964011000     78.765997000
O       35.868548000     78.723775000     78.403532000
N       38.079272000     78.261380000     78.537996000
H       38.317556000     79.037659000     77.922775000
H       38.863444000     77.662851000     78.798173000
C       32.304936000     72.025521000     84.101908000
H       31.489877000     72.747569000     84.219222000
H       32.428046000     71.522527000     85.073271000
C       33.554937000     72.786343000     83.774485000
N       33.680466000     74.075736000     84.245946000
C       34.901600000     74.473678000     83.933849000
H       35.356631000     75.435939000     84.156449000
N       35.571876000     73.501131000     83.269554000
H       36.552741000     73.589390000     83.002417000
C       34.736395000     72.412212000     83.155661000
H       35.048294000     71.495918000     82.666826000
C       37.898737000     73.429460000     91.131625000
H       38.974796000     73.625600000     91.077389000
H       37.727592000     72.360035000     90.970932000
S       37.078555000     74.398838000     89.805482000
C       32.838030000     74.682526000     88.767950000
O       31.762387000     74.518334000     88.207104000
N       33.825558000     73.752571000     88.765303000
H       34.717163000     73.967683000     89.220609000
C       33.814481000     72.721753000     87.746868000
H       33.151056000     73.045164000     86.934166000
C       35.234130000     72.485109000     87.221424000
H       35.612988000     73.449130000     86.839345000
H       35.205234000     71.798248000     86.367222000
O       36.102241000     71.946405000     88.198733000
H       36.517601000     72.693470000     88.680850000
C       38.411092000     81.509019000     84.959867000
O       37.302966000     81.961696000     84.689398000
N       38.728600000     80.817568000     86.078157000
H       39.638117000     80.348490000     86.123517000
C       37.731715000     80.238407000     86.950450000
H       36.777542000     80.737416000     86.723568000
H       37.618580000     79.167736000     86.730724000
C       38.006315000     80.433166000     88.437898000
O       38.244454000     81.536108000     88.935366000
N       37.905978000     79.296788000     89.182928000
H       37.756352000     78.417696000     88.682392000
C       37.827004000     79.211887000     90.635931000
H       36.964266000     79.785767000     90.994338000
C       37.700093000     77.770824000     91.104386000
H       37.756734000     77.738065000     92.205109000
H       38.534156000     77.163118000     90.708471000
O       36.463283000     77.264153000     90.654295000
H       36.643192000     76.356711000     90.321556000
C       44.317005000     77.188141000     88.903652000
H       43.403342000     76.705522000     88.539955000
H       44.566547000     76.763397000     89.879334000
N       45.419846000     76.824287000     87.964983000
H       46.197587000     77.494484000     87.995947000
H       45.762309000     75.865003000     88.201681000
H       45.053700000     76.803721000     86.988126000
C       39.726282000     81.154673000     80.236876000
H       38.766108000     80.632056000     80.242395000
H       40.143635000     81.133589000     81.246242000
N       40.645811000     80.384471000     79.348244000
H       40.714486000     79.366754000     79.563103000
H       41.611630000     80.792938000     79.382321000
H       40.320241000     80.394713000     78.355999000
C       33.833577000     79.923791000     81.707062000
H       34.113720000     80.045862000     80.652139000
H       32.969876000     79.254678000     81.730512000
C       35.014518000     79.372792000     82.464049000
C       34.870804000     78.820785000     83.746899000
H       33.873509000     78.722704000     84.182974000
C       35.991879000     78.416935000     84.472269000
H       35.886642000     77.982223000     85.466057000
C       37.268550000     78.539524000     83.919646000
H       38.144986000     78.228414000     84.485118000
C       36.299275000     79.448641000     81.901696000
H       36.403120000     79.833164000     80.884106000
C       37.418941000     79.033301000     82.622799000
H       38.416014000     79.064040000     82.181929000
C       46.443821000     78.602318000     83.308435000
H       47.317581000     78.930475000     82.729286000
H       46.087404000     77.652324000     82.898584000
C       45.343887000     79.602363000     83.170851000
N       44.038549000     79.238220000     82.929167000
C       43.364873000     80.361482000     82.729891000
H       42.308599000     80.421653000     82.496219000
N       44.165999000     81.441523000     82.861817000
H       43.894928000     82.410254000     82.619699000
C       45.431203000     80.979714000     83.146644000
H       46.268992000     81.634580000     83.346708000
Fe      42.975357000     77.211647000     82.977728000
Fe      38.594236000     74.796122000     88.117252000
Fe      38.712563000     75.329455000     85.464480000
Fe      40.780419000     74.387006000     86.715408000
Fe      40.010533000     76.798227000     87.260723000
Fe      41.600463000     77.653746000     85.374043000
Fe      40.303779000     76.186199000     83.578828000
Fe      42.340607000     75.154430000     84.845534000
S       37.674403000     76.589217000     87.038488000
S       38.542661000     73.210683000     86.406701000
S       40.692252000     75.206254000     88.844101000
S       40.889514000     78.351538000     83.326373000
S       41.987888000     75.046899000     82.575907000
S       43.750213000     76.874392000     85.190914000
S       38.244382000     75.448314000     83.325171000
S       41.009293000     78.793551000     87.168195000
S       42.511426000     73.238367000     85.960114000
C       40.608742000     75.932571000     85.558872000
O       42.851934000     77.727443000     80.894920000
O       44.768581000     76.321224000     81.994668000
O       45.643996000     75.681956000     80.039998000
O       40.914497000     77.555686000     79.191653000
O       41.604309000     76.680860000     77.232513000
O       47.087044000     79.943495000     78.389830000
O       44.964087000     80.558185000     78.007840000
C       43.653204000     76.998549000     79.971166000
C       44.772696000     76.262523000     80.731127000
C       42.731219000     76.014682000     79.228630000
C       41.661459000     76.799008000     78.466888000
C       44.322033000     77.972086000     78.995069000
C       45.312764000     78.925951000     79.664204000
C       45.851658000     79.892751000     78.620151000
H       41.930791000     77.719948000     80.508190000
H       44.779074000     79.493666000     80.439271000
H       46.137543000     78.389308000     80.152125000
H       44.824634000     77.385916000     78.210854000
H       43.544875000     78.570654000     78.501495000
H       42.249802000     75.367409000     79.976965000
H       43.307723000     75.395523000     78.537120000
O       46.241184000     74.578599000     83.577091000
H       45.804407000     75.241097000     82.991700000
H       46.431827000     75.066860000     84.398288000
H       39.902706000     72.806215000     86.343633000
H       39.757919000     70.615277000     81.539385000
H       45.474042000     72.102602000     81.426842000
H       35.623132000     76.426193000     79.943329000
H       32.011018000     71.278230000     83.364841000
H       37.580185000     73.676062000     92.144449000
H       33.054643000     75.572349000     89.359046000
H       33.405373000     71.779669000     88.111844000
H       39.242770000     81.631267000     84.265990000
H       38.661364000     79.675395000     91.162337000
H       44.151008000     78.260517000     89.006396000
H       39.604999000     82.184788000     79.901831000
H       33.538322000     80.914054000     82.053910000
H       46.732965000     78.481221000     84.352385000
