# Supplementary material for: Unravelling Catalytic Divergence in Mo- and Fe-Only Nitrogenases: The Role of the Heterometal-Site and Protein Environment from QM/MM Insights
Source: J Am Chem Soc. 2025 Dec 16;147(52):48416–26. doi: 10.1021/jacs.5c20796 (PMC12766731; doi:10.1021/jacs.5c20796)
Supplement: Supplementary file 2 [file ja5c20796_si_002.zip › Supplementary/FeFeco/E1/S2B.xyz]

164
title
C       38.977340000     71.422619000     81.833996000
H       37.955511000     71.093347000     81.572890000
C       39.030931000     71.771803000     83.327061000
H       38.807386000     70.938756000     84.004944000
H       38.294120000     72.546669000     83.567927000
H       40.010043000     72.179668000     83.614469000
C       39.318037000     72.658217000     80.982435000
H       38.525883000     73.413373000     81.075541000
H       40.248914000     73.130692000     81.326411000
H       39.414135000     72.448763000     79.911012000
C       44.472005000     72.652445000     81.561311000
H       43.667012000     72.044323000     81.135431000
H       44.511173000     73.605798000     81.023546000
N       44.135160000     72.924613000     82.978318000
H       43.776101000     72.085597000     83.474854000
H       43.346511000     73.618612000     83.025666000
H       44.930120000     73.382423000     83.480311000
C       36.580476000     76.626714000     79.434820000
H       36.748532000     75.851238000     78.671115000
H       37.378097000     76.504797000     80.184308000
C       36.772892000     77.972693000     78.758119000
O       35.861393000     78.731783000     78.405720000
N       38.074414000     78.277060000     78.533541000
H       38.308641000     79.063303000     77.929396000
H       38.866814000     77.685112000     78.790329000
C       32.284583000     72.016275000     84.110742000
H       31.462651000     72.728672000     84.238163000
H       32.424149000     71.509903000     85.077850000
C       33.519351000     72.788145000     83.765818000
N       33.646997000     74.078150000     84.232967000
C       34.852018000     74.488875000     83.884064000
H       35.302601000     75.454200000     84.099303000
N       35.508644000     73.521479000     83.197904000
H       36.471619000     73.609492000     82.889628000
C       34.682882000     72.422760000     83.112145000
H       34.991044000     71.506220000     82.621655000
C       37.906758000     73.417092000     91.114481000
H       38.982065000     73.615830000     91.060721000
H       37.739946000     72.346202000     90.960297000
S       37.083869000     74.374125000     89.779181000
C       32.859600000     74.669790000     88.753964000
O       31.782194000     74.506885000     88.194333000
N       33.846494000     73.739260000     88.747743000
H       34.742427000     73.952580000     89.197063000
C       33.831246000     72.712509000     87.723981000
H       33.150761000     73.035438000     86.925388000
C       35.243592000     72.487471000     87.169056000
H       35.619356000     73.454563000     86.793206000
H       35.194921000     71.812374000     86.306114000
O       36.131662000     71.934867000     88.118340000
H       36.568144000     72.673919000     88.591218000
C       38.372713000     81.512864000     84.962453000
O       37.247183000     81.918924000     84.683054000
N       38.709667000     80.838995000     86.084469000
H       39.635818000     80.406281000     86.144576000
C       37.727251000     80.237117000     86.958647000
H       36.761311000     80.712381000     86.731002000
H       37.641897000     79.163259000     86.741797000
C       37.995975000     80.435163000     88.447081000
O       38.222702000     81.540152000     88.946272000
N       37.899350000     79.296727000     89.187021000
H       37.780829000     78.415462000     88.679014000
C       37.831929000     79.201009000     90.638676000
H       36.966820000     79.764454000     91.008201000
C       37.718811000     77.754971000     91.098363000
H       37.788812000     77.715096000     92.197955000
H       38.551870000     77.155997000     90.687793000
O       36.479386000     77.240137000     90.662759000
H       36.665528000     76.346480000     90.298835000
C       44.354603000     77.216065000     88.940732000
H       43.444049000     76.717231000     88.591386000
H       44.620140000     76.805124000     89.918013000
N       45.449703000     76.858434000     87.992727000
H       46.230123000     77.525851000     88.025426000
H       45.787949000     75.894459000     88.213940000
H       45.073801000     76.859325000     87.017653000
C       39.745065000     81.158939000     80.244488000
H       38.786972000     80.632603000     80.258947000
H       40.169943000     81.145533000     81.250943000
N       40.662047000     80.385926000     79.355401000
H       40.729791000     79.369804000     79.576144000
H       41.627845000     80.795457000     79.386862000
H       40.334297000     80.393726000     78.363998000
C       33.878043000     79.890286000     81.726034000
H       34.157983000     80.007978000     80.670405000
H       33.019256000     79.214955000     81.751227000
C       35.061382000     79.348249000     82.486577000
C       34.917080000     78.796287000     83.769386000
H       33.919736000     78.699635000     84.205347000
C       36.037986000     78.392439000     84.495884000
H       35.935073000     77.963090000     85.492390000
C       37.315382000     78.521381000     83.945315000
H       38.194153000     78.230492000     84.522861000
C       36.346047000     79.421114000     81.923167000
H       36.450294000     79.803957000     80.905166000
C       37.466579000     79.007315000     82.645112000
H       38.464720000     79.043137000     82.206009000
C       46.472884000     78.612881000     83.319309000
H       47.348833000     78.922666000     82.733566000
H       46.096744000     77.668347000     82.914612000
C       45.391859000     79.633622000     83.183020000
N       44.083202000     79.292460000     82.930577000
C       43.431911000     80.427731000     82.728280000
H       42.379075000     80.507829000     82.485676000
N       44.249595000     81.493912000     82.872694000
H       43.988677000     82.464603000     82.630830000
C       45.504659000     81.009314000     83.166215000
H       46.353670000     81.646615000     83.376157000
Fe      42.981207000     77.303207000     83.041662000
Fe      38.592796000     74.745456000     88.090833000
Fe      38.783450000     75.410374000     85.493419000
Fe      40.811426000     74.323249000     86.794170000
Fe      40.041386000     76.812230000     87.319044000
Fe      41.658781000     77.734657000     85.488720000
Fe      40.330034000     76.343049000     83.695465000
Fe      42.353077000     75.239315000     84.940011000
S       37.701397000     76.618564000     87.070595000
S       38.792390000     73.316995000     86.402981000
S       40.686838000     75.208401000     88.891576000
S       40.966761000     78.491898000     83.419797000
S       41.884297000     75.098488000     82.677211000
S       43.781377000     76.977672000     85.251079000
S       38.168823000     75.567886000     83.214204000
S       40.977912000     78.843919000     87.269478000
S       42.604278000     73.299874000     86.013985000
C       40.709925000     75.980708000     85.677557000
O       42.824407000     77.776087000     80.896495000
O       44.705258000     76.345840000     82.026257000
O       45.603614000     75.698787000     80.084783000
O       40.856794000     77.539151000     79.201108000
O       41.593902000     76.679943000     77.252108000
O       47.079115000     79.933857000     78.386531000
O       44.959098000     80.550395000     77.991673000
C       43.617488000     77.023713000     79.988679000
C       44.726926000     76.287335000     80.762415000
C       42.694067000     76.024379000     79.267116000
C       41.626123000     76.794572000     78.488500000
C       44.298553000     77.973006000     78.996708000
C       45.295602000     78.926775000     79.658104000
C       45.842584000     79.885487000     78.610912000
H       41.896109000     77.724631000     80.545538000
H       44.764986000     79.501822000     80.430182000
H       46.116332000     78.388859000     80.151388000
H       44.798789000     77.370815000     78.223282000
H       43.529181000     78.571410000     78.490909000
H       42.212308000     75.396692000     80.032240000
H       43.271119000     75.390004000     78.589314000
O       46.211651000     74.601763000     83.595207000
H       45.768723000     75.269005000     83.021609000
H       46.417960000     75.084020000     84.416199000
H       38.780737000     74.419484000     82.869427000
H       39.646482000     70.611177000     81.547794000
H       45.428664000     72.141567000     81.452199000
H       35.629283000     76.423636000     79.926846000
H       32.000484000     71.270581000     83.368226000
H       37.587573000     73.667528000     92.126164000
H       33.072391000     75.559493000     89.346625000
H       33.432708000     71.767153000     88.092179000
H       39.196665000     81.664635000     84.265194000
H       38.665381000     79.668202000     91.163260000
H       44.174215000     78.287128000     89.032298000
H       39.617087000     82.186326000     79.903610000
H       33.573586000     80.880153000     82.065989000
H       46.764075000     78.488538000     84.362308000
