# Supplementary material for: Unravelling Catalytic Divergence in Mo- and Fe-Only Nitrogenases: The Role of the Heterometal-Site and Protein Environment from QM/MM Insights
Source: J Am Chem Soc. 2025 Dec 16;147(52):48416–26. doi: 10.1021/jacs.5c20796 (PMC12766731; doi:10.1021/jacs.5c20796)
Supplement: Supplementary file 2 [file ja5c20796_si_002.zip › Supplementary/FeFeco/E1/S3B.xyz]

164
title
C       39.020957000     71.417442000     81.866007000
H       37.976398000     71.133679000     81.647765000
C       39.143788000     71.755073000     83.358513000
H       38.725404000     70.987223000     84.021477000
H       38.626455000     72.696101000     83.580352000
H       40.187683000     71.903968000     83.669274000
C       39.386128000     72.622019000     80.980303000
H       38.907662000     73.533822000     81.363501000
H       40.465944000     72.814139000     80.980544000
H       39.076912000     72.490550000     79.938940000
C       44.576414000     72.574131000     81.651407000
H       43.760883000     71.963267000     81.250330000
H       44.588353000     73.531784000     81.120522000
N       44.285267000     72.833720000     83.080516000
H       43.944317000     71.991974000     83.579964000
H       43.485432000     73.507951000     83.137671000
H       45.081733000     73.316615000     83.560091000
C       36.578877000     76.631445000     79.466613000
H       36.764449000     75.845104000     78.718260000
H       37.365082000     76.524184000     80.230659000
C       36.774773000     77.967315000     78.771955000
O       35.867467000     78.723494000     78.403593000
N       38.078736000     78.267296000     78.549533000
H       38.318279000     79.045866000     77.937729000
H       38.864943000     77.676301000     78.821812000
C       32.307430000     72.024026000     84.101774000
H       31.492583000     72.745908000     84.221438000
H       32.433277000     71.519803000     85.072144000
C       33.556044000     72.786399000     83.772327000
N       33.674076000     74.081421000     84.229853000
C       34.895322000     74.480557000     83.920164000
H       35.346722000     75.446006000     84.136267000
N       35.572853000     73.503633000     83.270155000
H       36.556219000     73.591868000     83.013577000
C       34.742639000     72.409553000     83.165028000
H       35.060137000     71.488696000     82.688491000
C       37.909606000     73.425874000     91.116306000
H       38.985940000     73.619155000     91.068739000
H       37.736940000     72.357247000     90.953175000
S       37.092496000     74.398836000     89.788732000
C       32.861199000     74.668601000     88.752922000
O       31.784546000     74.503232000     88.193499000
N       33.850053000     73.739637000     88.747765000
H       34.744640000     73.954797000     89.197501000
C       33.837823000     72.711431000     87.725429000
H       33.160906000     73.032811000     86.923159000
C       35.251419000     72.486416000     87.175258000
H       35.625163000     73.451475000     86.793069000
H       35.207373000     71.805130000     86.317110000
O       36.139238000     71.943898000     88.132592000
H       36.583006000     72.687452000     88.589190000
C       38.420383000     81.524641000     84.971551000
O       37.316952000     81.979265000     84.684019000
N       38.724309000     80.849721000     86.103165000
H       39.631803000     80.374603000     86.163037000
C       37.715612000     80.282622000     86.970053000
H       36.770505000     80.800113000     86.747630000
H       37.583329000     79.215617000     86.742929000
C       37.996714000     80.461960000     88.458281000
O       38.232187000     81.561260000     88.965334000
N       37.905576000     79.318430000     89.192393000
H       37.759163000     78.443120000     88.683149000
C       37.836173000     79.217341000     90.644433000
H       36.972350000     79.781903000     91.014754000
C       37.719285000     77.770215000     91.096799000
H       37.786325000     77.724268000     92.196508000
H       38.551836000     77.171151000     90.684984000
O       36.480107000     77.263811000     90.652142000
H       36.660898000     76.359973000     90.310607000
C       44.325223000     77.208359000     88.899027000
H       43.411529000     76.736320000     88.522162000
H       44.564748000     76.770686000     89.871589000
N       45.432658000     76.847907000     87.964549000
H       46.212217000     77.515535000     88.004815000
H       45.770492000     75.886232000     88.197021000
H       45.073453000     76.833813000     86.984617000
C       39.725958000     81.155672000     80.250954000
H       38.763956000     80.636354000     80.251104000
H       40.136933000     81.130858000     81.262827000
N       40.646682000     80.381949000     79.367166000
H       40.713792000     79.363413000     79.585191000
H       41.612848000     80.788556000     79.402698000
H       40.323925000     80.391253000     78.374340000
C       33.841524000     79.918390000     81.711700000
H       34.121022000     80.038267000     80.656287000
H       32.979378000     79.247260000     81.736896000
C       35.024486000     79.372613000     82.469698000
C       34.883438000     78.822947000     83.753954000
H       33.886618000     78.721839000     84.190503000
C       36.006582000     78.426036000     84.480109000
H       35.904363000     77.992907000     85.474940000
C       37.282764000     78.553955000     83.927292000
H       38.159647000     78.249021000     84.495541000
C       36.308786000     79.452190000     81.906909000
H       36.410870000     79.835145000     80.888516000
C       37.430767000     79.044532000     82.628953000
H       38.427709000     79.079557000     82.188222000
C       46.431632000     78.657468000     83.328598000
H       47.307554000     78.951012000     82.734894000
H       46.028028000     77.719583000     82.930984000
C       45.373592000     79.704573000     83.213547000
N       44.047094000     79.390121000     83.010692000
C       43.403514000     80.536178000     82.820532000
H       42.342404000     80.631252000     82.620244000
N       44.250741000     81.582523000     82.923397000
H       44.003245000     82.552991000     82.661733000
C       45.504773000     81.076852000     83.182227000
H       46.371557000     81.697229000     83.364477000
Fe      43.083072000     77.573627000     83.127760000
Fe      38.607726000     74.801489000     88.117996000
Fe      38.741220000     75.366410000     85.497127000
Fe      40.784934000     74.370907000     86.755425000
Fe      40.041748000     76.882335000     87.249805000
Fe      41.615872000     77.700474000     85.357950000
Fe      40.326219000     76.232491000     83.592536000
Fe      42.343416000     75.207123000     84.854214000
S       37.725933000     76.654202000     87.065767000
S       38.791871000     73.318582000     86.483939000
S       40.718576000     75.314500000     88.835175000
S       40.911180000     78.351232000     83.257800000
S       41.812233000     74.680864000     82.556186000
S       43.791137000     76.850620000     85.174519000
S       38.261467000     75.450935000     83.360699000
S       41.052226000     78.871875000     87.145341000
S       42.534812000     73.284812000     85.977018000
C       40.640386000     75.982883000     85.569704000
O       42.842418000     77.708608000     80.975532000
O       44.659713000     76.262018000     82.099260000
O       45.572283000     75.579609000     80.172031000
O       40.900208000     77.564247000     79.239214000
O       41.615927000     76.705044000     77.281774000
O       47.072767000     79.990549000     78.452679000
O       44.932752000     80.489449000     78.014606000
C       43.634443000     76.974740000     80.051957000
C       44.706882000     76.203080000     80.838997000
C       42.704158000     76.010492000     79.291415000
C       41.653343000     76.811200000     78.518834000
C       44.331381000     77.927936000     79.070663000
C       45.321860000     78.900307000     79.712584000
C       45.838906000     79.874869000     78.655200000
H       41.919918000     77.720301000     80.603408000
H       44.791292000     79.473006000     80.487454000
H       46.159088000     78.381927000     80.199413000
H       44.834937000     77.317525000     78.304915000
H       43.565343000     78.517908000     78.549980000
H       42.203044000     75.362510000     80.024882000
H       43.281975000     75.387172000     78.604350000
O       46.261557000     74.596696000     83.635756000
H       45.769078000     75.237699000     83.067744000
H       46.461332000     75.097681000     84.447601000
H       41.003245000     73.670041000     82.922346000
H       39.656924000     70.585031000     81.564777000
H       45.533002000     72.073554000     81.501531000
H       35.621994000     76.428737000     79.947637000
H       32.012088000     71.277369000     83.364634000
H       37.588367000     73.671911000     92.128418000
H       33.072115000     75.558677000     89.345694000
H       33.437910000     71.766594000     88.093468000
H       39.259367000     81.629701000     84.283679000
H       38.671143000     79.680105000     91.170527000
H       44.164543000     78.280397000     89.013116000
H       39.609417000     82.186290000     79.915777000
H       33.544049000     80.908943000     82.055814000
H       46.729442000     78.523407000     84.368519000
