# Supplementary material for: Unravelling Catalytic Divergence in Mo- and Fe-Only Nitrogenases: The Role of the Heterometal-Site and Protein Environment from QM/MM Insights
Source: J Am Chem Soc. 2025 Dec 16;147(52):48416–26. doi: 10.1021/jacs.5c20796 (PMC12766731; doi:10.1021/jacs.5c20796)
Supplement: Supplementary file 2 [file ja5c20796_si_002.zip › Supplementary/FeFeco/E1/S5A.xyz]

164
title
C       39.123360000     71.480673000     81.862446000
H       38.068381000     71.217665000     81.663162000
C       39.290686000     71.835782000     83.345566000
H       38.973864000     71.047812000     84.040967000
H       38.711452000     72.735285000     83.584203000
H       40.335860000     72.095473000     83.567134000
C       39.504889000     72.685952000     80.987920000
H       38.948003000     73.573615000     81.316212000
H       40.565739000     72.940932000     81.111124000
H       39.304114000     72.528741000     79.921682000
C       44.477806000     72.610922000     81.515489000
H       43.681875000     71.998916000     81.078388000
H       44.506975000     73.570186000     80.988368000
N       44.129027000     72.864574000     82.933902000
H       43.785771000     72.012806000     83.413171000
H       43.331680000     73.557749000     82.974325000
H       44.919034000     73.328075000     83.440977000
C       36.580019000     76.633928000     79.478911000
H       36.773116000     75.841886000     78.738605000
H       37.360976000     76.533655000     80.249527000
C       36.778453000     77.965011000     78.776626000
O       35.873652000     78.725918000     78.411769000
N       38.083295000     78.257061000     78.546114000
H       38.323905000     79.032733000     77.930929000
H       38.865873000     77.656349000     78.806582000
C       32.304929000     72.020772000     84.102797000
H       31.486492000     72.737182000     84.231352000
H       32.443793000     71.513894000     85.070176000
C       33.543737000     72.792919000     83.762060000
N       33.655661000     74.088011000     84.219544000
C       34.869045000     74.498331000     83.894078000
H       35.314023000     75.468032000     84.104149000
N       35.547089000     73.528057000     83.234987000
H       36.528174000     73.627451000     82.969909000
C       34.725798000     72.427066000     83.139423000
H       35.046279000     71.508561000     82.660377000
C       37.907909000     73.415422000     91.120105000
H       38.983051000     73.613186000     91.068386000
H       37.739595000     72.344183000     90.969565000
S       37.086946000     74.362188000     89.774336000
C       32.871285000     74.651470000     88.735629000
O       31.796733000     74.487049000     88.171699000
N       33.860555000     73.722128000     88.733687000
H       34.750824000     73.937046000     89.193000000
C       33.866207000     72.702038000     87.700520000
H       33.171977000     73.016479000     86.910442000
C       35.277301000     72.516880000     87.125611000
H       35.629250000     73.501094000     86.771843000
H       35.227194000     71.866143000     86.244830000
O       36.190681000     71.953536000     88.043901000
H       36.621586000     72.684117000     88.532695000
C       38.382789000     81.546237000     84.992609000
O       37.283253000     81.998260000     84.686065000
N       38.674084000     80.893935000     86.140345000
H       39.579406000     80.414084000     86.209696000
C       37.654132000     80.343834000     87.006283000
H       36.722256000     80.889467000     86.796810000
H       37.489775000     79.283643000     86.768991000
C       37.953460000     80.500613000     88.494088000
O       38.197440000     81.594184000     89.009995000
N       37.871612000     79.348427000     89.213927000
H       37.716778000     78.479517000     88.691904000
C       37.815802000     79.223045000     90.664778000
H       36.948667000     79.769784000     91.052340000
C       37.722763000     77.766226000     91.093576000
H       37.797994000     77.703605000     92.191735000
H       38.560953000     77.187389000     90.665130000
O       36.486897000     77.247014000     90.651880000
H       36.677080000     76.359202000     90.279077000
C       44.299953000     77.246017000     88.876146000
H       43.384153000     76.773861000     88.504335000
H       44.547199000     76.806200000     89.845718000
N       45.399601000     76.891939000     87.931074000
H       46.171529000     77.571084000     87.953166000
H       45.748405000     75.935818000     88.163465000
H       45.023489000     76.867227000     86.956047000
C       39.719123000     81.155837000     80.265706000
H       38.756257000     80.638229000     80.268343000
H       40.130810000     81.134005000     81.277548000
N       40.637019000     80.375318000     79.384150000
H       40.702610000     79.362917000     79.613299000
H       41.605176000     80.779389000     79.413214000
H       40.313055000     80.377123000     78.391243000
C       33.833588000     79.915347000     81.719211000
H       34.117720000     80.031160000     80.664555000
H       32.969627000     79.246636000     81.742693000
C       35.012666000     79.371317000     82.484217000
C       34.868353000     78.821681000     83.768265000
H       33.869799000     78.714045000     84.199337000
C       35.990780000     78.434247000     84.501303000
H       35.886119000     78.000123000     85.495530000
C       37.268974000     78.573499000     83.956300000
H       38.146537000     78.278521000     84.529328000
C       36.299112000     79.458508000     81.928211000
H       36.403900000     79.839776000     80.909405000
C       37.419515000     79.062625000     82.657720000
H       38.418214000     79.103652000     82.222354000
C       46.439923000     78.577092000     83.292107000
H       47.314882000     78.899592000     82.711372000
H       46.077635000     77.626949000     82.887213000
C       45.344659000     79.582648000     83.157361000
N       44.036896000     79.223786000     82.923104000
C       43.365499000     80.350344000     82.734288000
H       42.307066000     80.414547000     82.511154000
N       44.171310000     81.426869000     82.864814000
H       43.901137000     82.396803000     82.627702000
C       45.437257000     80.959855000     83.138122000
H       46.277945000     81.611643000     83.336648000
Fe      42.960842000     77.187516000     82.956376000
Fe      38.654510000     74.890659000     88.208931000
Fe      38.705267000     75.408623000     85.517724000
Fe      40.828417000     74.550546000     86.812416000
Fe      39.978610000     76.999722000     87.226418000
Fe      41.590849000     77.710233000     85.292456000
Fe      40.238119000     76.222730000     83.555820000
Fe      42.240736000     75.202426000     84.855310000
S       37.719238000     76.721716000     87.159043000
S       38.953950000     73.357377000     86.541070000
S       40.692884000     75.534626000     88.898483000
S       40.869158000     78.348389000     83.206439000
S       41.907132000     74.997444000     82.589391000
S       43.746615000     76.819341000     85.170801000
S       38.182755000     75.469332000     83.359376000
S       41.052611000     78.934082000     87.072594000
S       42.652679000     73.187927000     86.035588000
C       40.538484000     76.087800000     85.537107000
O       42.860149000     77.695877000     80.873352000
O       44.753610000     76.262001000     81.978997000
O       45.654563000     75.655164000     80.026243000
O       40.919738000     77.528671000     79.177276000
O       41.610045000     76.656913000     77.217551000
O       47.087237000     79.939871000     78.390268000
O       44.960830000     80.538556000     78.002081000
C       43.660486000     76.966562000     79.951871000
C       44.774195000     76.225286000     80.714967000
C       42.733971000     75.983312000     79.213440000
C       41.664740000     76.772171000     78.452927000
C       44.330843000     77.939871000     78.976047000
C       45.315492000     78.897455000     79.649390000
C       45.851118000     79.875856000     78.613462000
H       41.938255000     77.694170000     80.486617000
H       44.777135000     79.457927000     80.426676000
H       46.142649000     78.363872000     80.136790000
H       44.837729000     77.354736000     78.193793000
H       43.553516000     78.536066000     78.479851000
H       42.251926000     75.340944000     79.966169000
H       43.305317000     75.360097000     78.521002000
O       46.196257000     74.538488000     83.581314000
H       45.769383000     75.199786000     82.985183000
H       46.388174000     75.038214000     84.395153000
H       41.547666000     72.479832000     85.701358000
H       39.731490000     70.631007000     81.552050000
H       45.441524000     72.112750000     81.409783000
H       35.620657000     76.432667000     79.955586000
H       32.010453000     71.274713000     83.364705000
H       37.588316000     73.669272000     92.130808000
H       33.077698000     75.541360000     89.330263000
H       33.493716000     71.744527000     88.064557000
H       39.228192000     81.632995000     84.310065000
H       38.650330000     79.687881000     91.189745000
H       44.135501000     78.317076000     88.993992000
H       39.604297000     82.185507000     79.927042000
H       33.537635000     80.907820000     82.059078000
H       46.728368000     78.458805000     84.336573000
