# Supplementary material for: Unravelling Catalytic Divergence in Mo- and Fe-Only Nitrogenases: The Role of the Heterometal-Site and Protein Environment from QM/MM Insights
Source: J Am Chem Soc. 2025 Dec 16;147(52):48416–26. doi: 10.1021/jacs.5c20796 (PMC12766731; doi:10.1021/jacs.5c20796)
Supplement: Supplementary file 2 [file ja5c20796_si_002.zip › Supplementary/FeFeco/E1/TS1.xyz]

164
title
C       39.020921000     71.417680000     81.842790000
H       37.982048000     71.124694000     81.604740000
C       39.119239000     71.773910000     83.330953000
H       38.801548000     70.972325000     84.009597000
H       38.494751000     72.646194000     83.549750000
H       40.140019000     72.068883000     83.611461000
C       39.394656000     72.624800000     80.967429000
H       38.744243000     73.475648000     81.207027000
H       40.421482000     72.954227000     81.173184000
H       39.303037000     72.433041000     79.892346000
C       44.536972000     72.562200000     81.648184000
H       43.741746000     71.937642000     81.227722000
H       44.548852000     73.515521000     81.109028000
N       44.189241000     72.834032000     83.063746000
H       43.857118000     71.988824000     83.568473000
H       43.373301000     73.483705000     83.109347000
H       44.964727000     73.330321000     83.563684000
C       36.571508000     76.646892000     79.482437000
H       36.765858000     75.856654000     78.740321000
H       37.354961000     76.547711000     80.250453000
C       36.764065000     77.978804000     78.779372000
O       35.856227000     78.735374000     78.413293000
N       38.067309000     78.276893000     78.548624000
H       38.303288000     79.051441000     77.930615000
H       38.854056000     77.681685000     78.810452000
C       32.307503000     72.027765000     84.100510000
H       31.490216000     72.746628000     84.221826000
H       32.437048000     71.524577000     85.070858000
C       33.553312000     72.794159000     83.767265000
N       33.675248000     74.087459000     84.230739000
C       34.893578000     74.487994000     83.910072000
H       35.344422000     75.453364000     84.128849000
N       35.564864000     73.514822000     83.247531000
H       36.544465000     73.599589000     82.976245000
C       34.733761000     72.420921000     83.146294000
H       35.048343000     71.501315000     82.665420000
C       37.912425000     73.414429000     91.112735000
H       38.987776000     73.613103000     91.060548000
H       37.744771000     72.343736000     90.958184000
S       37.090973000     74.371548000     89.776543000
C       32.864899000     74.666659000     88.751181000
O       31.787559000     74.499887000     88.192915000
N       33.854286000     73.738631000     88.745848000
H       34.749573000     73.953821000     89.195014000
C       33.840735000     72.709658000     87.724304000
H       33.163839000     73.031878000     86.922331000
C       35.253670000     72.480999000     87.172749000
H       35.631461000     73.446946000     86.796059000
H       35.205531000     71.805297000     86.310488000
O       36.139691000     71.928430000     88.124567000
H       36.578697000     72.667941000     88.593798000
C       38.417849000     81.511890000     84.969817000
O       37.312420000     81.958839000     84.676547000
N       38.720793000     80.834119000     86.100123000
H       39.632987000     80.371273000     86.164810000
C       37.716519000     80.249924000     86.961880000
H       36.763574000     80.749353000     86.731835000
H       37.607999000     79.179644000     86.735838000
C       37.983710000     80.435193000     88.452480000
O       38.211389000     81.537101000     88.958057000
N       37.889160000     79.293138000     89.187752000
H       37.766294000     78.414272000     88.677939000
C       37.822797000     79.193752000     90.640296000
H       36.955895000     79.753467000     91.010621000
C       37.715413000     77.746445000     91.096221000
H       37.785435000     77.704232000     92.195815000
H       38.550949000     77.151658000     90.684347000
O       36.478318000     77.228965000     90.657991000
H       36.666327000     76.331782000     90.302341000
C       44.323965000     77.206817000     88.913582000
H       43.415879000     76.714906000     88.548736000
H       44.573365000     76.787193000     89.891608000
N       45.431837000     76.850059000     87.979823000
H       46.213146000     77.514961000     88.025812000
H       45.765320000     75.884750000     88.204722000
H       45.071092000     76.850742000     86.999567000
C       39.724946000     81.170680000     80.247803000
H       38.762691000     80.651831000     80.251170000
H       40.141711000     81.143684000     81.257491000
N       40.640367000     80.396928000     79.357500000
H       40.702428000     79.379751000     79.573251000
H       41.610227000     80.796125000     79.391909000
H       40.316208000     80.408233000     78.364862000
C       33.855365000     79.918319000     81.715933000
H       34.135118000     80.038510000     80.660566000
H       32.996536000     79.242625000     81.739848000
C       35.039662000     79.371261000     82.473091000
C       34.896809000     78.812685000     83.753109000
H       33.900823000     78.722044000     84.193637000
C       36.017008000     78.388880000     84.469532000
H       35.914209000     77.951169000     85.462392000
C       37.292307000     78.500564000     83.911158000
H       38.166433000     78.177378000     84.475412000
C       36.323625000     79.439488000     81.906474000
H       36.427041000     79.830309000     80.891354000
C       37.442843000     79.003807000     82.617884000
H       38.438412000     79.030574000     82.172355000
C       46.449462000     78.631124000     83.306776000
H       47.323796000     78.929625000     82.713070000
H       46.062121000     77.684917000     82.914996000
C       45.376848000     79.661008000     83.176411000
N       44.062732000     79.330255000     82.938256000
C       43.417322000     80.471457000     82.744746000
H       42.361956000     80.561506000     82.517690000
N       44.245251000     81.530009000     82.881054000
H       43.990428000     82.503222000     82.641154000
C       45.499648000     81.035349000     83.160199000
H       46.355886000     81.664943000     83.363087000
Fe      42.968326000     77.364605000     83.041912000
Fe      38.609378000     74.753524000     88.100539000
Fe      38.811531000     75.343023000     85.484742000
Fe      40.844903000     74.335987000     86.829589000
Fe      40.031650000     76.824291000     87.317524000
Fe      41.697337000     77.727889000     85.517475000
Fe      40.305839000     76.405361000     83.788317000
Fe      42.351807000     75.220686000     84.925719000
S       37.717604000     76.599065000     87.028682000
S       38.852004000     73.284719000     86.463716000
S       40.696399000     75.253832000     88.911515000
S       40.998971000     78.493806000     83.433884000
S       41.734297000     74.949368000     82.666572000
S       43.800828000     76.934698000     85.215889000
S       38.397171000     75.346107000     83.239380000
S       40.983415000     78.853081000     87.266953000
S       42.633216000     73.308675000     86.035776000
C       40.748254000     75.977487000     85.694903000
O       42.823428000     77.759218000     80.895385000
O       44.591985000     76.267675000     82.085684000
O       45.554928000     75.591734000     80.190887000
O       40.875252000     77.553643000     79.202034000
O       41.601412000     76.684673000     77.252450000
O       47.078100000     79.982727000     78.430080000
O       44.937508000     80.475750000     77.982433000
C       43.614876000     76.982867000     80.007365000
C       44.669282000     76.215199000     80.821602000
C       42.679700000     76.002450000     79.272190000
C       41.631244000     76.796097000     78.488594000
C       44.337013000     77.903698000     79.015188000
C       45.321743000     78.876164000     79.666443000
C       45.843516000     79.859352000     78.621737000
H       41.898765000     77.730691000     80.523469000
H       44.782609000     79.443337000     80.439195000
H       46.156047000     78.359606000     80.159847000
H       44.847287000     77.275452000     78.268767000
H       43.584532000     78.492068000     78.473625000
H       42.178850000     75.377787000     80.027201000
H       43.251511000     75.361391000     78.596373000
O       46.194281000     74.585119000     83.643137000
H       45.713837000     75.235584000     83.081355000
H       46.413745000     75.082241000     84.452303000
H       40.070984000     74.849134000     82.780542000
H       39.661852000     70.584945000     81.553204000
H       45.502878000     72.075299000     81.513822000
H       35.613785000     76.439940000     79.959969000
H       32.012443000     71.279401000     83.364989000
H       37.592008000     73.665574000     92.123853000
H       33.075708000     75.557961000     89.342146000
H       33.438121000     71.766386000     88.093411000
H       39.260131000     81.621746000     84.286741000
H       38.654948000     79.662371000     91.165673000
H       44.148441000     78.278141000     89.011343000
H       39.606614000     82.202315000     79.916402000
H       33.550341000     80.907457000     82.057498000
H       46.745500000     78.511478000     84.348960000
