# Supplementary material for: Unravelling Catalytic Divergence in Mo- and Fe-Only Nitrogenases: The Role of the Heterometal-Site and Protein Environment from QM/MM Insights
Source: J Am Chem Soc. 2025 Dec 16;147(52):48416–26. doi: 10.1021/jacs.5c20796 (PMC12766731; doi:10.1021/jacs.5c20796)
Supplement: Supplementary file 2 [file ja5c20796_si_002.zip › Supplementary/FeMoco/E0/BS-235M.xyz]

168
title
C       53.603473000     72.866453000    103.480632000
H       53.300140000     73.605803000    104.234158000
C       52.744228000     71.607892000    103.654231000
H       52.931951000     71.173962000    104.644014000
H       51.663027000     71.778240000    103.575219000
H       53.023363000     70.837696000    102.929527000
C       55.074784000     72.518078000    103.702852000
H       55.733086000     73.388514000    103.647455000
H       55.210809000     72.078320000    104.695377000
H       55.420774000     71.750912000    102.996760000
C       56.183284000     71.447902000     98.623678000
H       57.090581000     71.278447000     99.221917000
H       55.837115000     72.467124000     98.838857000
N       55.177408000     70.509643000     99.095994000
H       55.513450000     69.600820000     99.422403000
C       53.970918000     70.870846000     99.538579000
N       53.341274000     71.942999000     99.030591000
H       53.749087000     72.464434000     98.261059000
H       52.588035000     72.381429000     99.565513000
N       53.388724000     70.169967000    100.517348000
H       53.820485000     69.278273000    100.794071000
H       52.382656000     70.223686000    100.639369000
C       59.048391000     72.888172000    107.292054000
H       58.765288000     72.570188000    106.279982000
H       59.213320000     73.976109000    107.268232000
C       60.341980000     72.200187000    107.702088000
O       60.753640000     72.182750000    108.876288000
N       61.029364000     71.642425000    106.694239000
H       60.667215000     71.676079000    105.742805000
H       61.803331000     70.979384000    106.901956000
C       51.110136000     72.281033000    109.336129000
H       51.143621000     72.065403000    110.411396000
H       50.187415000     71.823726000    108.942134000
N       52.785602000     70.479341000    109.424823000
C       52.302904000     71.591387000    108.762673000
C       53.743862000     69.989705000    108.654569000
H       54.347500000     69.110788000    108.854516000
N       53.911232000     70.736257000    107.535416000
H       54.553960000     70.507582000    106.768662000
C       52.995789000     71.762805000    107.579138000
H       52.908977000     72.502563000    106.791897000
C       49.802896000     65.071888000    104.820885000
H       50.178254000     64.809476000    103.825780000
H       49.106671000     65.912165000    104.721723000
S       51.225392000     65.514760000    105.900233000
C       50.404833000     67.318432000    109.847033000
O       50.116675000     68.176851000    110.682215000
N       50.329090000     67.507356000    108.512471000
H       50.552248000     66.749363000    107.860011000
C       50.069161000     68.831845000    107.996037000
H       50.524704000     69.543822000    108.697011000
C       50.655924000     69.079990000    106.610397000
H       50.555658000     70.150158000    106.379859000
H       51.737002000     68.859660000    106.654863000
O       50.036812000     68.344113000    105.577572000
H       50.511183000     67.487293000    105.518148000
C       61.370595000     63.917823000    106.354477000
O       61.921476000     64.067238000    107.443048000
N       60.189182000     64.484847000    106.039612000
H       59.752614000     64.309464000    105.135544000
C       59.628417000     65.554521000    106.837610000
H       60.458264000     66.087520000    107.307370000
H       59.120173000     66.238385000    106.152526000
C       58.661130000     65.161611000    107.953032000
O       59.013285000     65.115261000    109.128664000
N       57.377434000     64.987748000    107.535491000
H       57.165620000     65.144661000    106.546994000
C       56.300415000     64.802785000    108.462178000
H       56.741090000     64.642312000    109.449968000
H       55.652241000     65.682751000    108.514594000
C       56.612987000     62.091783000    101.082750000
H       57.086344000     62.932320000    101.615179000
H       57.399861000     61.538875000    100.544176000
N       55.614197000     62.566166000    100.142022000
H       54.610309000     62.391658000    100.315771000
C       55.902104000     63.270766000     99.046935000
N       57.169349000     63.563784000     98.740238000
H       57.945272000     63.150071000     99.247327000
H       57.415700000     64.129198000     97.934603000
N       54.897008000     63.685130000     98.257449000
H       53.957793000     63.363743000     98.464830000
H       55.071322000     63.858298000     97.276887000
C       63.092370000     67.386937000    108.003820000
H       64.114859000     67.519670000    108.393740000
H       63.017054000     66.381313000    107.577839000
C       62.863899000     68.484232000    106.942407000
O       62.828659000     69.667606000    107.368187000
O       62.752644000     68.147159000    105.725460000
C       58.862541000     69.121509000    111.628917000
H       58.112005000     69.624708000    112.247460000
H       59.774157000     69.733827000    111.659467000
C       58.453774000     68.958126000    110.187216000
C       57.216111000     68.397869000    109.824803000
H       56.490993000     68.137342000    110.598130000
C       56.929357000     68.143236000    108.483835000
H       55.974148000     67.710975000    108.183142000
C       57.875910000     68.418508000    107.494415000
H       57.646280000     68.192976000    106.457816000
C       59.359763000     69.312801000    109.175829000
H       60.297147000     69.811499000    109.426471000
C       59.085490000     69.023682000    107.834741000
H       59.818684000     69.272358000    107.067235000
C       61.171092000     66.299194000     99.481967000
H       62.032015000     66.624402000     98.898800000
H       60.427405000     67.096593000     99.407418000
N       61.015525000     66.898747000    101.930732000
C       61.623522000     66.201733000    100.899662000
C       61.825799000     66.808893000    102.990293000
H       61.689529000     67.258488000    103.972427000
N       62.911683000     66.069227000    102.682944000
H       63.735209000     65.912200000    103.287792000
C       62.807302000     65.678960000    101.371240000
H       63.561544000     65.087520000    100.872103000
Mo      59.012213000     68.031812000    101.870960000
Fe      52.895352000     66.043481000    104.474289000
Fe      54.828056000     67.848166000    104.596182000
Fe      54.206375000     66.698362000    102.286054000
Fe      55.409461000     65.314669000    104.158806000
Fe      57.691255000     66.075125000    103.223517000
Fe      57.080063000     68.595676000    103.581118000
Fe      56.488378000     67.495576000    101.354735000
S       54.542357000     66.240028000    106.084018000
S       52.861917000     68.057667000    103.519471000
S       53.650090000     64.615728000    102.846010000
S       59.006074000     67.657959000    104.166843000
S       57.258028000     69.611721000    101.602339000
S       58.126700000     66.052807000    101.017104000
S       55.943932000     69.633707000    105.117610000
S       57.316445000     64.140635000    104.264357000
S       54.645215000     67.188138000    100.176900000
C       55.941895000     66.983466000    103.207165000
O       60.419954000     69.662374000    102.202486000
O       59.609728000     68.879182000     99.902065000
O       60.281906000     70.728915000     98.813953000
O       60.391070000     71.556291000    103.803200000
O       61.043305000     73.551279000    103.012417000
O       64.704037000     68.294257000     99.355584000
O       64.804094000     69.099422000    101.450642000
C       60.746946000     70.563872000    101.139884000
C       60.145076000     70.041413000     99.837130000
C       60.136864000     71.930067000    101.483229000
C       60.563116000     72.407691000    102.868508000
C       62.278428000     70.560142000    100.954369000
C       62.747347000     69.295937000    100.242856000
C       64.213074000     68.884351000    100.355456000
H       60.294276000     70.259395000    103.029013000
H       62.201063000     68.456550000    100.687653000
H       62.472233000     69.320532000     99.182415000
H       62.581558000     71.458801000    100.400922000
H       62.721495000     70.599907000    101.952299000
H       59.045197000     71.796205000    101.491847000
H       60.379228000     72.663101000    100.709956000
O       57.691806000     68.238221000     98.034313000
H       57.148236000     67.536566000     98.410316000
H       58.333259000     68.461421000     98.733768000
H       53.522606000     73.354514000    102.509367000
H       56.454854000     71.379636000     97.570260000
H       58.215582000     72.693163000    107.967701000
H       51.043301000     73.356430000    109.171340000
H       49.259249000     64.201046000    105.187192000
H       50.682730000     66.309053000    110.150394000
H       49.009046000     69.083790000    108.023976000
H       61.872137000     63.337478000    105.580038000
H       55.615399000     63.979983000    108.257604000
H       56.176934000     61.422609000    101.824480000
H       62.407922000     67.500068000    108.844554000
H       59.150295000     68.180374000    112.097494000
H       60.749136000     65.386536000     99.061126000
