# Supplementary material for: Unravelling Catalytic Divergence in Mo- and Fe-Only Nitrogenases: The Role of the Heterometal-Site and Protein Environment from QM/MM Insights
Source: J Am Chem Soc. 2025 Dec 16;147(52):48416–26. doi: 10.1021/jacs.5c20796 (PMC12766731; doi:10.1021/jacs.5c20796)
Supplement: Supplementary file 2 [file ja5c20796_si_002.zip › Supplementary/FeMoco/E0/BS-346M.xyz]

168
title
C       53.600822000     72.869558000    103.480717000
H       53.302127000     73.610971000    104.233987000
C       52.735802000     71.615304000    103.655522000
H       52.924867000     71.179506000    104.644448000
H       51.655122000     71.790655000    103.580829000
H       53.007847000     70.844571000    102.928428000
C       55.070078000     72.512460000    103.701101000
H       55.732909000     73.380237000    103.655136000
H       55.202419000     72.060950000    104.688873000
H       55.412940000     71.751119000    102.987143000
C       56.187459000     71.433319000     98.622445000
H       57.096570000     71.261493000     99.217187000
H       55.840092000     72.450257000     98.845743000
N       55.183182000     70.490099000     99.087636000
H       55.517637000     69.571626000     99.386351000
C       53.977534000     70.844608000     99.539153000
N       53.347006000     71.923740000     99.046699000
H       53.751493000     72.451866000     98.280319000
H       52.593012000     72.356445000     99.585413000
N       53.398983000     70.129350000    100.508755000
H       53.835671000     69.238826000    100.781367000
H       52.394084000     70.180890000    100.640073000
C       59.048887000     72.888609000    107.292527000
H       58.765707000     72.573322000    106.279677000
H       59.215238000     73.976387000    107.271448000
C       60.341122000     72.197850000    107.702173000
O       60.753159000     72.180996000    108.876352000
N       61.026103000     71.637028000    106.694672000
H       60.664434000     71.672552000    105.743152000
H       61.800689000     70.974400000    106.901946000
C       51.106421000     72.281158000    109.337881000
H       51.134081000     72.064607000    110.413144000
H       50.186120000     71.823879000    108.938362000
N       52.785737000     70.482494000    109.432386000
C       52.304859000     71.596167000    108.772012000
C       53.759004000     70.006112000    108.672586000
H       54.368161000     69.131350000    108.874817000
N       53.936388000     70.762925000    107.562074000
H       54.597183000     70.549790000    106.806784000
C       53.012914000     71.781798000    107.599842000
H       52.930952000     72.525853000    106.816313000
C       49.793832000     65.073138000    104.812881000
H       50.178049000     64.804694000    103.822854000
H       49.090450000     65.905791000    104.701919000
S       51.205703000     65.543771000    105.892761000
C       50.404146000     67.319412000    109.845307000
O       50.118126000     68.177604000    110.681471000
N       50.327164000     67.509781000    108.510905000
H       50.544275000     66.751347000    107.856477000
C       50.068030000     68.835487000    107.997065000
H       50.521074000     69.544910000    108.702225000
C       50.659691000     69.093283000    106.614642000
H       50.564328000     70.165990000    106.394715000
H       51.740237000     68.869140000    106.661537000
O       50.042367000     68.373525000    105.570272000
H       50.493735000     67.502976000    105.521126000
C       61.367935000     63.916261000    106.345569000
O       61.914987000     64.065915000    107.436083000
N       60.187736000     64.483128000    106.026446000
H       59.754573000     64.309890000    105.120088000
C       59.623816000     65.552274000    106.822538000
H       60.451538000     66.095440000    107.285044000
H       59.105524000     66.226994000    106.135935000
C       58.666279000     65.154959000    107.944824000
O       59.025654000     65.112221000    109.118558000
N       57.381149000     64.975434000    107.534876000
H       57.165015000     65.119944000    106.544508000
C       56.311822000     64.783142000    108.469035000
H       56.759255000     64.623499000    109.453968000
H       55.660191000     65.660144000    108.528390000
C       56.614689000     62.099479000    101.085240000
H       57.088577000     62.940505000    101.616576000
H       57.400608000     61.545918000    100.545807000
N       55.614752000     62.573097000    100.144950000
H       54.611522000     62.394184000    100.316428000
C       55.903128000     63.274392000     99.047640000
N       57.169884000     63.569270000     98.742681000
H       57.945691000     63.171904000     99.262524000
H       57.417283000     64.138520000     97.940265000
N       54.898741000     63.680840000     98.253012000
H       53.960399000     63.355419000     98.457311000
H       55.075967000     63.854540000     97.273177000
C       63.092593000     67.386196000    108.003573000
H       64.114115000     67.520695000    108.395472000
H       63.019253000     66.380314000    107.577779000
C       62.864408000     68.483150000    106.941908000
O       62.829095000     69.666707000    107.367337000
O       62.752986000     68.145758000    105.725117000
C       58.860048000     69.122366000    111.634577000
H       58.108776000     69.623403000    112.253905000
H       59.770388000     69.736437000    111.664843000
C       58.451903000     68.956423000    110.193151000
C       57.217362000     68.388938000    109.831021000
H       56.491196000     68.130167000    110.603907000
C       56.936700000     68.122309000    108.491171000
H       55.983913000     67.684625000    108.190481000
C       57.887102000     68.392141000    107.504211000
H       57.665782000     68.151885000    106.469688000
C       59.358894000     69.310065000    109.182400000
H       60.293048000     69.814823000    109.433015000
C       59.091138000     69.008771000    107.842828000
H       59.825712000     69.254477000    107.075645000
C       61.181324000     66.303172000     99.482768000
H       62.045316000     66.625034000     98.902680000
H       60.438861000     67.101422000     99.406574000
N       61.015899000     66.900766000    101.932336000
C       61.627550000     66.204715000    100.902280000
C       61.821550000     66.808773000    102.995296000
H       61.681423000     67.257680000    103.977144000
N       62.908200000     66.069038000    102.691189000
H       63.730013000     65.911553000    103.297970000
C       62.809135000     65.681389000    101.378237000
H       63.564859000     65.089776000    100.881622000
Mo      59.018965000     68.027800000    101.872771000
Fe      52.892230000     66.029091000    104.477757000
Fe      54.809241000     67.885074000    104.604420000
Fe      54.210986000     66.736917000    102.311346000
Fe      55.428268000     65.356443000    104.161196000
Fe      57.726646000     66.130231000    103.200641000
Fe      57.055108000     68.629503000    103.633097000
Fe      56.490856000     67.509574000    101.365127000
S       54.558817000     66.168840000    106.061807000
S       52.868599000     68.084308000    103.465439000
S       53.644239000     64.623374000    102.908144000
S       59.009568000     67.713608000    104.179317000
S       57.247841000     69.613725000    101.643795000
S       58.140741000     66.076288000    100.989709000
S       55.966978000     69.653372000    105.189131000
S       57.304249000     64.174991000    104.238258000
S       54.669508000     67.127207000    100.179879000
C       55.952805000     67.036151000    103.221383000
O       60.425349000     69.667438000    102.200068000
O       59.602197000     68.888416000     99.900078000
O       60.281503000     70.735881000     98.812581000
O       60.390495000     71.564165000    103.802185000
O       61.046778000     73.556687000    103.008661000
O       64.704390000     68.295239000     99.354043000
O       64.804978000     69.101350000    101.448630000
C       60.749874000     70.568224000    101.137295000
C       60.144690000     70.046950000     99.835435000
C       60.139957000     71.934723000    101.480772000
C       60.565128000     72.413278000    102.866687000
C       62.281008000     70.565266000    100.949711000
C       62.748304000     69.298842000    100.241035000
C       64.213698000     68.886102000    100.353621000
H       60.299790000     70.261688000    103.026252000
H       62.201703000     68.461343000    100.689113000
H       62.471788000     69.320980000     99.180864000
H       62.583924000     71.462463000    100.393874000
H       62.724686000     70.607220000    101.947327000
H       59.048099000     71.803593000    101.488879000
H       60.383167000     72.667764000    100.707858000
O       57.674364000     68.239601000     98.050152000
H       57.168899000     67.507856000     98.423102000
H       58.332327000     68.459926000     98.735424000
H       53.521577000     73.356926000    102.508970000
H       56.456819000     71.372372000     97.568011000
H       58.215825000     72.692918000    107.967666000
H       51.041296000     73.356525000    109.172218000
H       49.254489000     64.201406000    105.183412000
H       50.682116000     66.309881000    110.148093000
H       49.007648000     69.086478000    108.023378000
H       61.870735000     63.335247000    105.572449000
H       55.627762000     63.958999000    108.266674000
H       56.179088000     61.430923000    101.827794000
H       62.406397000     67.498398000    108.843004000
H       59.150114000     68.181056000    112.101373000
H       60.757639000     65.391185000     99.062208000
