# Supplementary material for: Unravelling Catalytic Divergence in Mo- and Fe-Only Nitrogenases: The Role of the Heterometal-Site and Protein Environment from QM/MM Insights
Source: J Am Chem Soc. 2025 Dec 16;147(52):48416–26. doi: 10.1021/jacs.5c20796 (PMC12766731; doi:10.1021/jacs.5c20796)
Supplement: Supplementary file 2 [file ja5c20796_si_002.zip › Supplementary/FeMoco/E1/Fe2.xyz]

C       53.602070000     72.858782000    103.483343000
H       53.295669000     73.596148000    104.237438000
C       52.744543000     71.598242000    103.653784000
H       52.932555000     71.160910000    104.642413000
H       51.663385000     71.768844000    103.575102000
H       53.023799000     70.830822000    102.925892000
C       55.073607000     72.513354000    103.708375000
H       55.730439000     73.385123000    103.655989000
H       55.206844000     72.072154000    104.700691000
H       55.422862000     71.748139000    103.001710000
C       56.184292000     71.445651000     98.623069000
H       57.091012000     71.275507000     99.221950000
H       55.838281000     72.464927000     98.838241000
N       55.178597000     70.506754000     99.094565000
H       55.517391000     69.600297000     99.424351000
C       53.971324000     70.865816000     99.536140000
N       53.341390000     71.938788000     99.030194000
H       53.750579000     72.463079000     98.263365000
H       52.588052000     72.375860000     99.566119000
N       53.387911000     70.161426000    100.512054000
H       53.819420000     69.268526000    100.785107000
H       52.381517000     70.213861000    100.631429000
C       59.051358000     72.881066000    107.295441000
H       58.769398000     72.564971000    106.282486000
H       59.219854000     73.968489000    107.272682000
C       60.341906000     72.188144000    107.707519000
O       60.752768000     72.172283000    108.882154000
N       61.026147000     71.624378000    106.701405000
H       60.666642000     71.661756000    105.749069000
H       61.802312000     70.963468000    106.908949000
C       51.109658000     72.281946000    109.327079000
H       51.138759000     72.060897000    110.401421000
H       50.190317000     71.824462000    108.925790000
N       52.800707000     70.492369000    109.410486000
C       52.311284000     71.605930000    108.756151000
C       53.779112000     70.028882000    108.649357000
H       54.392912000     69.156380000    108.845476000
N       53.952917000     70.794737000    107.544195000
H       54.611857000     70.588111000    106.786191000
C       53.019309000     71.804331000    107.585914000
H       52.929877000     72.549956000    106.805071000
C       49.791341000     65.070227000    104.814314000
H       50.157245000     64.807570000    103.815750000
H       49.095514000     65.911536000    104.721507000
S       51.223462000     65.511056000    105.881270000
C       50.407857000     67.312725000    109.842419000
O       50.120487000     68.171162000    110.677764000
N       50.330268000     67.501886000    108.507809000
H       50.556367000     66.745326000    107.854939000
C       50.072206000     68.827651000    107.993591000
H       50.526015000     69.537648000    108.697907000
C       50.665502000     69.081297000    106.611957000
H       50.564738000     70.152285000    106.385255000
H       51.746972000     68.863044000    106.660988000
O       50.052783000     68.349591000    105.571982000
H       50.524409000     67.491012000    105.512895000
C       61.369161000     63.914572000    106.354737000
O       61.918583000     64.056017000    107.445443000
N       60.190637000     64.488048000    106.041458000
H       59.755922000     64.324873000    105.134158000
C       59.637327000     65.555697000    106.846988000
H       60.470810000     66.073939000    107.326143000
H       59.139673000     66.251464000    106.165818000
C       58.661132000     65.165172000    107.956200000
O       59.003381000     65.132014000    109.135511000
N       57.381605000     64.982096000    107.530185000
H       57.178978000     65.121117000    106.536327000
C       56.299625000     64.799992000    108.451896000
H       56.734924000     64.649185000    109.443570000
H       55.648226000     65.678126000    108.493629000
C       56.610516000     62.091129000    101.087523000
H       57.075034000     62.933306000    101.625383000
H       57.403852000     61.545589000    100.551015000
N       55.613148000     62.561104000    100.143088000
H       54.608937000     62.388762000    100.317168000
C       55.901850000     63.266303000     99.048670000
N       57.169317000     63.559866000     98.743413000
H       57.944882000     63.146980000     99.251707000
H       57.416506000     64.124357000     97.937406000
N       54.897318000     63.680643000     98.258201000
H       53.958372000     63.358396000     98.465521000
H       55.072038000     63.851316000     97.277236000
C       63.098236000     67.381830000    108.008620000
H       64.120520000     67.513325000    108.399451000
H       63.021579000     66.375583000    107.584199000
C       62.871891000     68.477896000    106.945578000
O       62.836969000     69.661791000    107.370350000
O       62.760993000     68.139737000    105.729218000
C       58.856115000     69.123541000    111.617423000
H       58.106754000     69.629541000    112.235035000
H       59.767467000     69.736441000    111.641787000
C       58.443256000     68.951946000    110.177892000
C       57.203237000     68.392597000    109.822555000
H       56.479263000     68.139949000    110.599539000
C       56.913863000     68.126131000    108.484405000
H       55.956685000     67.694282000    108.189106000
C       57.860301000     68.388735000    107.491767000
H       57.632448000     68.148193000    106.458314000
C       59.347935000     69.297131000    109.161893000
H       60.286831000     69.795815000    109.407150000
C       59.070885000     68.996416000    107.824096000
H       59.802879000     69.236336000    107.052522000
C       61.169421000     66.295920000     99.489685000
H       62.032666000     66.618734000     98.908460000
H       60.426950000     67.094169000     99.411771000
N       61.005353000     66.897490000    101.938494000
C       61.617394000     66.200926000    100.909142000
C       61.813204000     66.810320000    102.999848000
H       61.671796000     67.260035000    103.980998000
N       62.901678000     66.072914000    102.695672000
H       63.724491000     65.917591000    103.301592000
C       62.801476000     65.681772000    101.383877000
H       63.558946000     65.092512000    100.886889000
Mo      59.001780000     68.030977000    101.877555000
Fe      52.891335000     66.007372000    104.443297000
Fe      54.745165000     67.905983000    104.670390000
Fe      54.226091000     66.686358000    102.281868000
Fe      55.416476000     65.329209000    104.169939000
Fe      57.682346000     66.093066000    103.213318000
Fe      57.057565000     68.579846000    103.584682000
Fe      56.485347000     67.501097000    101.337039000
S       54.516782000     66.200973000    106.072955000
S       52.858483000     68.012945000    103.454150000
S       53.686553000     64.596477000    102.828794000
S       58.996424000     67.682563000    104.179752000
S       57.252950000     69.619236000    101.603917000
S       58.126313000     66.054708000    101.015799000
S       55.977190000     69.634127000    105.121870000
S       57.322713000     64.160208000    104.267914000
S       54.639836000     67.174327000    100.169495000
C       55.944658000     66.972987000    103.196445000
O       60.415326000     69.659067000    102.206712000
O       59.606361000     68.875931000     99.905404000
O       60.279958000     70.725791000     98.818166000
O       60.390507000     71.555751000    103.807898000
O       61.046047000     73.548646000    103.013846000
O       64.702588000     68.292806000     99.356398000
O       64.803785000     69.098338000    101.451046000
C       60.743849000     70.559899000    101.144063000
C       60.142012000     70.037861000     99.841276000
C       60.136432000     71.927199000    101.487324000
C       60.564078000     72.405322000    102.872064000
C       62.275785000     70.554662000    100.958864000
C       62.744907000     69.291108000    100.246278000
C       64.211474000     68.881984000    100.356800000
H       60.291082000     70.254735000    103.033027000
H       62.200219000     68.451114000    100.691968000
H       62.468106000     69.315387000     99.186229000
H       62.579774000     71.453953000    100.406803000
H       62.718661000     70.592997000    101.956951000
H       59.044645000     71.794314000    101.496506000
H       60.379766000     72.659575000    100.713747000
O       57.718154000     68.228158000     98.015271000
H       57.197530000     67.502982000     98.378252000
H       58.354489000     68.455951000     98.718379000
H       53.891417000     68.640991000    105.665348000
H       53.522620000     73.348381000    102.512734000
H       56.456561000     71.377106000     97.569849000
H       58.216985000     72.688107000    107.969746000
H       51.042144000     73.358065000    109.167363000
H       49.250519000     64.199215000    105.184381000
H       50.685761000     66.303441000    110.146089000
H       49.012112000     69.079871000    108.019777000
H       61.869965000     63.335695000    105.578724000
H       55.616361000     63.974702000    108.251529000
H       56.175821000     61.415901000    101.824548000
H       62.412948000     67.498094000    108.848241000
H       59.145434000     68.185203000    112.090619000
H       60.748123000     65.383180000     99.068362000
