# Supplementary material for: Unravelling Catalytic Divergence in Mo- and Fe-Only Nitrogenases: The Role of the Heterometal-Site and Protein Environment from QM/MM Insights
Source: J Am Chem Soc. 2025 Dec 16;147(52):48416–26. doi: 10.1021/jacs.5c20796 (PMC12766731; doi:10.1021/jacs.5c20796)
Supplement: Supplementary file 2 [file ja5c20796_si_002.zip › Supplementary/FeMoco/E1/Fe3.xyz]

169
title
C       53.596151000     72.877230000    103.483947000
H       53.296660000     73.621891000    104.233815000
C       52.732611000     71.623028000    103.666641000
H       52.920058000     71.195301000    104.659085000
H       51.651827000     71.795917000    103.587586000
H       53.008621000     70.847530000    102.946658000
C       55.066601000     72.525353000    103.705789000
H       55.727445000     73.393094000    103.641651000
H       55.203208000     72.093331000    104.701659000
H       55.408685000     71.751898000    103.004800000
C       56.185375000     71.446414000     98.638743000
H       57.076237000     71.319891000     99.271758000
H       55.815942000     72.466947000     98.800111000
N       55.181024000     70.509739000     99.120020000
H       55.521291000     69.617372000     99.487207000
C       53.970636000     70.871005000     99.551630000
N       53.335024000     71.930947000     99.026905000
H       53.738792000     72.441093000     98.246929000
H       52.579249000     72.372562000     99.555408000
N       53.390087000     70.180124000    100.539588000
H       53.829005000     69.300639000    100.834912000
H       52.382606000     70.222371000    100.654563000
C       59.046190000     72.890561000    107.289525000
H       58.762391000     72.571806000    106.277870000
H       59.209625000     73.978694000    107.264994000
C       60.341207000     72.204467000    107.698108000
O       60.753129000     72.186005000    108.872138000
N       61.029660000     71.649596000    106.689211000
H       60.666799000     71.681883000    105.737893000
H       61.803037000     70.986224000    106.897223000
C       51.108714000     72.280993000    109.340729000
H       51.144190000     72.067378000    110.416326000
H       50.185041000     71.823283000    108.949278000
N       52.780001000     70.475427000    109.426770000
C       52.299289000     71.589108000    108.766062000
C       53.734857000     69.983154000    108.653935000
H       54.335473000     69.101764000    108.851804000
N       53.902035000     70.729642000    107.534870000
H       54.541088000     70.498630000    106.765571000
C       52.990165000     71.759137000    107.581250000
H       52.903982000     72.499937000    106.794911000
C       49.806697000     65.065636000    104.823161000
H       50.187431000     64.800663000    103.830606000
H       49.109942000     65.904647000    104.717733000
S       51.223791000     65.514469000    105.908279000
C       50.405041000     67.312537000    109.851943000
O       50.117630000     68.170754000    110.687520000
N       50.328636000     67.501895000    108.517480000
H       50.549967000     66.743371000    107.864894000
C       50.069856000     68.826562000    108.001230000
H       50.525348000     69.538184000    108.702577000
C       50.658006000     69.074575000    106.616202000
H       50.559899000     70.145021000    106.386277000
H       51.738689000     68.852027000    106.661331000
O       50.038069000     68.341061000    105.582223000
H       50.504743000     67.479200000    105.529147000
C       61.363069000     63.919642000    106.348899000
O       61.912174000     64.063894000    107.439250000
N       60.184454000     64.493258000    106.033893000
H       59.749890000     64.327014000    105.127062000
C       59.632849000     65.564257000    106.836892000
H       60.467321000     66.081760000    107.315422000
H       59.136651000     66.260228000    106.154834000
C       58.655841000     65.176539000    107.945950000
O       58.999121000     65.137834000    109.124745000
N       57.375325000     64.999358000    107.520066000
H       57.169331000     65.148196000    106.528471000
C       56.293019000     64.824449000    108.443258000
H       56.728858000     64.673399000    109.434681000
H       55.645146000     65.705270000    108.482401000
C       56.570327000     62.089450000    101.096022000
H       57.025630000     62.938167000    101.631404000
H       57.365695000     61.558356000    100.548392000
N       55.550909000     62.541545000    100.166301000
H       54.552935000     62.355233000    100.360561000
C       55.805967000     63.240682000     99.060433000
N       57.062308000     63.559989000     98.733303000
H       57.853602000     63.186380000     99.245530000
H       57.277531000     64.111716000     97.912945000
N       54.779306000     63.620365000     98.281468000
H       53.855092000     63.272934000     98.511866000
H       54.924540000     63.780822000     97.293408000
C       63.094913000     67.390934000    108.006566000
H       64.117142000     67.524638000    108.396834000
H       63.020838000     66.385240000    107.580368000
C       62.865000000     68.487841000    106.944987000
O       62.824364000     69.671031000    107.370385000
O       62.757620000     68.150070000    105.727875000
C       58.856664000     69.121670000    111.624631000
H       58.104263000     69.623336000    112.242098000
H       59.767447000     69.735057000    111.658586000
C       58.451774000     68.961540000    110.181413000
C       57.213147000     68.406900000    109.813667000
H       56.485669000     68.145451000    110.584514000
C       56.928479000     68.160063000    108.470650000
H       55.972494000     67.733231000    108.164738000
C       57.878362000     68.436191000    107.484674000
H       57.649986000     68.215736000    106.446639000
C       59.361707000     69.316641000    109.173710000
H       60.300010000     69.811482000    109.428494000
C       59.090014000     69.033857000    107.830767000
H       59.826383000     69.282597000    107.066392000
C       61.197597000     66.293400000     99.511372000
H       62.065402000     66.605128000     98.931049000
H       60.463913000     67.099668000     99.429386000
N       61.008289000     66.898115000    101.952792000
C       61.633448000     66.200957000    100.932937000
C       61.806578000     66.816130000    103.021940000
H       61.658576000     67.269860000    104.000027000
N       62.899939000     66.080689000    102.730853000
H       63.718730000     65.929482000    103.342670000
C       62.813946000     65.685447000    101.419584000
H       63.577112000     65.095839000    100.932245000
Mo      58.996615000     68.031795000    101.862871000
Fe      52.887356000     66.045522000    104.474919000
Fe      54.825452000     67.846908000    104.562597000
Fe      54.065282000     66.709836000    102.197240000
Fe      55.387239000     65.321215000    104.101710000
Fe      57.667513000     66.102705000    103.200364000
Fe      57.066945000     68.619716000    103.567779000
Fe      56.463970000     67.492095000    101.342073000
S       54.555350000     66.239811000    106.051728000
S       52.864843000     68.082494000    103.551198000
S       53.617902000     64.612079000    102.848305000
S       58.983137000     67.664815000    104.157393000
S       57.253888000     69.625215000    101.581084000
S       58.106506000     66.064708000    100.985857000
S       55.919760000     69.635393000    105.111812000
S       57.296771000     64.159263000    104.233985000
S       54.683057000     67.184968000    100.130999000
C       55.933815000     66.994601000    103.187651000
O       60.411555000     69.657748000    102.194574000
O       59.605457000     68.874852000     99.889234000
O       60.284964000     70.723639000     98.804228000
O       60.386924000     71.552268000    103.797012000
O       61.043304000     73.545472000    103.005866000
O       64.702171000     68.285882000     99.361289000
O       64.801772000     69.097774000    101.453619000
C       60.740965000     70.558659000    101.132276000
C       60.142555000     70.035936000     99.827107000
C       60.133517000     71.925779000    101.476366000
C       60.561010000     72.402561000    102.861844000
C       62.273164000     70.554481000    100.950359000
C       62.744485000     69.287993000    100.244842000
C       64.210654000     68.878695000    100.359193000
H       60.286995000     70.253809000    103.020939000
H       62.199786000     68.450344000    100.694769000
H       62.469722000     69.306401000     99.184098000
H       62.577602000     71.451268000    100.394550000
H       62.714127000     70.598165000    101.949208000
H       59.041685000     71.792742000    101.485623000
H       60.376800000     72.659143000    100.703674000
O       58.125649000     68.035272000     97.711070000
H       58.064024000     67.078282000     97.818506000
H       58.599210000     68.347361000     98.504250000
H       52.748491000     66.605552000    101.472258000
H       53.515879000     73.360839000    102.510407000
H       56.490696000     71.340886000     97.597714000
H       58.214410000     72.694682000    107.966188000
H       51.042729000     73.356051000    109.173408000
H       49.261720000     64.195379000    105.188884000
H       50.682437000     66.302720000    110.154302000
H       49.009968000     69.079614000    108.027726000
H       61.864676000     63.338812000    105.574868000
H       55.608018000     64.000351000    108.243918000
H       56.151423000     61.405897000    101.834516000
H       62.409738000     67.503632000    108.846765000
H       59.144489000     68.180354000    112.092798000
H       60.768889000     65.382248000     99.094106000
