# Supplementary material for: Unravelling Catalytic Divergence in Mo- and Fe-Only Nitrogenases: The Role of the Heterometal-Site and Protein Environment from QM/MM Insights
Source: J Am Chem Soc. 2025 Dec 16;147(52):48416–26. doi: 10.1021/jacs.5c20796 (PMC12766731; doi:10.1021/jacs.5c20796)
Supplement: Supplementary file 2 [file ja5c20796_si_002.zip › Supplementary/FeMoco/E1/Fe6.xyz]

169
title
C       53.626653000     72.861826000    103.474788000
H       53.329903000     73.600316000    104.231685000
C       52.767388000     71.604187000    103.654377000
H       52.959010000     71.172116000    104.644549000
H       51.686169000     71.776819000    103.580562000
H       53.040229000     70.831897000    102.928890000
C       55.100977000     72.513303000    103.681205000
H       55.755858000     73.386590000    103.633196000
H       55.246594000     72.058583000    104.665699000
H       55.442877000     71.759306000    102.958846000
C       56.187422000     71.431724000     98.619483000
H       57.098496000     71.263999000     99.212419000
H       55.835312000     72.446500000     98.844825000
N       55.188447000     70.482146000     99.082944000
H       55.527504000     69.562596000     99.372967000
C       53.982272000     70.829075000     99.539348000
N       53.347153000     71.908974000     99.053841000
H       53.749080000     72.442255000     98.289865000
H       52.592501000     72.337070000     99.595617000
N       53.408484000     70.105082000    100.504963000
H       53.848749000     69.214572000    100.772972000
H       52.404112000     70.153926000    100.641151000
C       59.049992000     72.877200000    107.293676000
H       58.767432000     72.556105000    106.282278000
H       59.217148000     73.964721000    107.265547000
C       60.341716000     72.187028000    107.707127000
O       60.750419000     72.169440000    108.882546000
N       61.029021000     71.626882000    106.701229000
H       60.672302000     71.666748000    105.747885000
H       61.805456000     70.966204000    106.908552000
C       51.100586000     72.281245000    109.339779000
H       51.111848000     72.062120000    110.414870000
H       50.186658000     71.824390000    108.925683000
N       52.780578000     70.485982000    109.462698000
C       52.310307000     71.599986000    108.795663000
C       53.777777000     70.020600000    108.727950000
H       54.386954000     69.148700000    108.941842000
N       53.980577000     70.785835000    107.627848000
H       54.660223000     70.583268000    106.887948000
C       53.048340000     71.796870000    107.644319000
H       52.981194000     72.542990000    106.861387000
C       49.789102000     65.071950000    104.810273000
H       50.167037000     64.803139000    103.817931000
H       49.086722000     65.905973000    104.703176000
S       51.207402000     65.540817000    105.881527000
C       50.405403000     67.316664000    109.847924000
O       50.119350000     68.175568000    110.683320000
N       50.329525000     67.506427000    108.513265000
H       50.547443000     66.748142000    107.859175000
C       50.072629000     68.832856000    108.000288000
H       50.522162000     69.540386000    108.709721000
C       50.673045000     69.094651000    106.622283000
H       50.579590000     70.168272000    106.405716000
H       51.753368000     68.870371000    106.676039000
O       50.062272000     68.379470000    105.571299000
H       50.511510000     67.507484000    105.521148000
C       61.359709000     63.910835000    106.341220000
O       61.904530000     64.062195000    107.432691000
N       60.180051000     64.476859000    106.018826000
H       59.746435000     64.300386000    105.113057000
C       59.613065000     65.545507000    106.813232000
H       60.438952000     66.092028000    107.275171000
H       59.092269000     66.217009000    106.125413000
C       58.655750000     65.148508000    107.935683000
O       59.014467000     65.108930000    109.109877000
N       57.371032000     64.967135000    107.525244000
H       57.155288000     65.106645000    106.533915000
C       56.302746000     64.774903000    108.460405000
H       56.751493000     64.616676000    109.444909000
H       55.650537000     65.651571000    108.519570000
C       56.610566000     62.093742000    101.081790000
H       57.083192000     62.934463000    101.614721000
H       57.397518000     61.541067000    100.542935000
N       55.611599000     62.567481000    100.140613000
H       54.608073000     62.390088000    100.312771000
C       55.900461000     63.271823000     99.045531000
N       57.167473000     63.569028000     98.742792000
H       57.943050000     63.168828000     99.260772000
H       57.414699000     64.138594000     97.940608000
N       54.896965000     63.678961000     98.250531000
H       53.958122000     63.353409000     98.452107000
H       55.075715000     63.859171000     97.272266000
C       63.087419000     67.379256000    107.999256000
H       64.108785000     67.509183000    108.392942000
H       63.010613000     66.374235000    107.572069000
C       62.865338000     68.478653000    106.939221000
O       62.837031000     69.661763000    107.366539000
O       62.751795000     68.143933000    105.721907000
C       58.850504000     69.119521000    111.604337000
H       58.099199000     69.626765000    112.218456000
H       59.759876000     69.735301000    111.627519000
C       58.440687000     68.943021000    110.164268000
C       57.204640000     68.375513000    109.807418000
H       56.483055000     68.114593000    110.583934000
C       56.915459000     68.113826000    108.468255000
H       55.960299000     67.678002000    108.172219000
C       57.859463000     68.387657000    107.476087000
H       57.631036000     68.151380000    106.441964000
C       59.343190000     69.296198000    109.149108000
H       60.279284000     69.799279000    109.395866000
C       59.067374000     68.999222000    107.809971000
H       59.797981000     69.245153000    107.038936000
C       61.181609000     66.302375000     99.477601000
H       62.045670000     66.623352000     98.897254000
H       60.440311000     67.101655000     99.401516000
N       61.017374000     66.902395000    101.925241000
C       61.628148000     66.203805000    100.896811000
C       61.821586000     66.810060000    102.989577000
H       61.681747000     67.261811000    103.970295000
N       62.906284000     66.066885000    102.687419000
H       63.727044000     65.907972000    103.295189000
C       62.807736000     65.677850000    101.374787000
H       63.562824000     65.084180000    100.879645000
Mo      59.022485000     68.024715000    101.870597000
Fe      52.893300000     65.990102000    104.450092000
Fe      54.804407000     67.837087000    104.565185000
Fe      54.224331000     66.689597000    102.298771000
Fe      55.422642000     65.329603000    104.137440000
Fe      57.730448000     66.116500000    103.195348000
Fe      57.082573000     68.741972000    103.666326000
Fe      56.491989000     67.513797000    101.378319000
S       54.559846000     66.149683000    106.035321000
S       52.878529000     68.044247000    103.432439000
S       53.651779000     64.584362000    102.884401000
S       59.005392000     67.680967000    104.163669000
S       57.252242000     69.601134000    101.620946000
S       58.134587000     66.083072000    100.984809000
S       55.834735000     69.618188000    105.202212000
S       57.301120000     64.155750000    104.229246000
S       54.684833000     67.102925000    100.175839000
C       55.943790000     66.997126000    103.213805000
O       60.420083000     69.668213000    102.207921000
O       59.612447000     68.885854000     99.901206000
O       60.279141000     70.741705000     98.821161000
O       60.409757000     71.570303000    103.811241000
O       61.050531000     73.563863000    103.009118000
O       64.703108000     68.298045000     99.355121000
O       64.804150000     69.102196000    101.450356000
C       60.747681000     70.569529000    101.146020000
C       60.145692000     70.049369000     99.841962000
C       60.138662000     71.935636000    101.491122000
C       60.572994000     72.417730000    102.873098000
C       62.279283000     70.565605000    100.958047000
C       62.747686000     69.303267000    100.242358000
C       64.212900000     68.888773000    100.354973000
H       60.296999000     70.259269000    103.035262000
H       62.200418000     68.462758000    100.683818000
H       62.473226000     69.331612000     99.181821000
H       62.581966000     71.465907000    100.407017000
H       62.723379000     70.602084000    101.955489000
H       59.047230000     71.801057000    101.507977000
H       60.374753000     72.667722000    100.714971000
O       57.661263000     68.250287000     98.063290000
H       57.146314000     67.527307000     98.441087000
H       58.326017000     68.461919000     98.744536000
H       57.909723000     69.935946000    104.107941000
H       53.537774000     73.351862000    102.505218000
H       56.455698000     71.373431000     97.564623000
H       58.216202000     72.686278000    107.969282000
H       51.038450000     73.356639000    109.173141000
H       49.250625000     64.200747000    105.183301000
H       50.682600000     66.307069000    110.151204000
H       49.012156000     69.083815000    108.022990000
H       61.864724000     63.329791000    105.569567000
H       55.618746000     63.950142000    108.260374000
H       56.174319000     61.424606000    101.823441000
H       62.400263000     67.493197000    108.837668000
H       59.141341000     68.184009000    112.082177000
H       60.756660000     65.390645000     99.057762000
