# Supplementary material for: Unravelling Catalytic Divergence in Mo- and Fe-Only Nitrogenases: The Role of the Heterometal-Site and Protein Environment from QM/MM Insights
Source: J Am Chem Soc. 2025 Dec 16;147(52):48416–26. doi: 10.1021/jacs.5c20796 (PMC12766731; doi:10.1021/jacs.5c20796)
Supplement: Supplementary file 2 [file ja5c20796_si_002.zip › Supplementary/FeMoco/E1/Fe7.xyz]

169
title
C       53.596307000     72.879151000    103.489433000
H       53.304046000     73.626993000    104.238817000
C       52.721724000     71.633116000    103.672328000
H       52.900248000     71.207667000    104.667136000
H       51.642376000     71.811689000    103.587076000
H       52.996886000     70.851187000    102.959598000
C       55.062133000     72.508988000    103.713036000
H       55.732126000     73.371777000    103.672143000
H       55.187945000     72.051850000    104.699450000
H       55.400946000     71.747093000    102.997801000
C       56.183760000     71.436559000     98.627888000
H       57.071785000     71.299644000     99.263002000
H       55.825535000     72.461075000     98.789457000
N       55.164048000     70.513139000     99.104397000
H       55.492176000     69.614838000     99.465615000
C       53.962104000     70.899150000     99.542538000
N       53.343032000     71.964227000     99.011175000
H       53.743382000     72.455480000     98.216819000
H       52.591846000     72.417461000     99.536144000
N       53.375789000     70.232928000    100.542816000
H       53.794290000     69.346005000    100.847544000
H       52.370501000     70.300928000    100.665422000
C       59.041637000     72.873002000    107.287289000
H       58.753518000     72.548068000    106.278804000
H       59.205284000     73.960956000    107.255728000
C       60.338130000     72.189091000    107.695042000
O       60.754274000     72.178015000    108.867716000
N       61.022759000     71.628103000    106.686983000
H       60.656682000     71.655844000    105.737230000
H       61.800142000     70.968994000    106.894877000
C       51.113416000     72.280366000    109.336140000
H       51.153433000     72.066124000    110.411421000
H       50.188448000     71.822368000    108.948095000
N       52.788741000     70.476740000    109.410989000
C       52.302271000     71.590248000    108.754147000
C       53.739262000     69.985819000    108.631594000
H       54.344137000     69.106138000    108.825031000
N       53.897906000     70.732868000    107.511593000
H       54.534331000     70.501521000    106.740600000
C       52.985270000     71.761554000    107.564757000
H       52.892741000     72.502755000    106.779646000
C       49.772560000     65.058970000    104.810770000
H       50.163207000     64.792470000    103.823213000
H       49.072254000     65.894235000    104.700367000
S       51.176979000     65.515767000    105.899494000
C       50.397006000     67.315122000    109.845762000
O       50.112151000     68.172587000    110.683219000
N       50.320186000     67.506766000    108.511821000
H       50.531308000     66.746849000    107.856941000
C       50.062876000     68.832846000    107.998216000
H       50.519525000     69.542400000    108.700806000
C       50.649536000     69.083189000    106.613051000
H       50.552088000     70.154195000    106.385630000
H       51.730184000     68.860378000    106.655539000
O       50.027572000     68.353273000    105.577916000
H       50.489671000     67.489032000    105.522291000
C       61.367390000     63.921105000    106.341781000
O       61.910400000     64.070845000    107.434382000
N       60.191132000     64.489429000    106.014147000
H       59.759160000     64.308841000    105.108563000
C       59.610859000     65.556203000    106.801796000
H       60.429297000     66.121636000    107.254816000
H       59.077235000     66.211638000    106.108125000
C       58.666571000     65.149634000    107.932917000
O       59.038283000     65.097558000    109.102436000
N       57.377454000     64.973580000    107.534751000
H       57.156883000     65.111428000    106.544048000
C       56.316023000     64.771238000    108.475092000
H       56.770234000     64.601128000    109.455258000
H       55.666529000     65.648729000    108.551920000
C       56.585902000     62.107793000    101.105562000
H       57.048135000     62.952811000    101.641076000
H       57.377065000     61.568276000    100.559872000
N       55.573416000     62.569324000    100.172882000
H       54.573163000     62.388448000    100.358915000
C       55.839953000     63.266222000     99.068621000
N       57.100761000     63.567529000     98.741692000
H       57.888695000     63.173955000     99.245024000
H       57.321373000     64.131471000     97.930955000
N       54.819977000     63.664729000     98.290254000
H       53.888460000     63.336861000     98.520971000
H       54.971005000     63.826614000     97.303626000
C       63.096666000     67.384917000    108.003431000
H       64.116725000     67.518957000    108.399443000
H       63.024716000     66.379404000    107.576506000
C       62.873458000     68.482463000    106.941291000
O       62.833244000     69.666033000    107.366156000
O       62.771249000     68.145178000    105.723620000
C       58.861534000     69.125554000    111.618828000
H       58.110587000     69.631287000    112.234821000
H       59.772497000     69.738950000    111.644807000
C       58.452940000     68.952316000    110.178215000
C       57.217280000     68.385408000    109.819468000
H       56.491334000     68.130758000    110.594036000
C       56.934156000     68.115302000    108.480861000
H       55.979706000     67.678681000    108.184739000
C       57.882492000     68.380495000    107.490218000
H       57.659736000     68.138903000    106.455603000
C       59.358654000     69.300919000    109.164434000
H       60.293803000     69.805483000    109.411813000
C       59.087941000     68.996242000    107.826084000
H       59.821201000     69.238672000    107.056615000
C       61.203813000     66.306265000     99.512589000
H       62.071390000     66.616918000     98.931437000
H       60.469427000     67.112290000     99.430579000
N       61.011438000     66.907126000    101.953873000
C       61.638679000     66.211942000    100.933991000
C       61.806134000     66.820808000    103.025835000
H       61.653204000     67.272120000    104.004364000
N       62.898921000     66.084974000    102.735306000
H       63.715649000     65.930804000    103.349167000
C       62.816832000     65.693461000    101.422724000
H       63.580355000     65.103383000    100.936564000
Mo      59.008920000     68.040133000    101.854934000
Fe      52.948704000     66.069464000    104.636045000
Fe      54.851453000     67.865617000    104.588357000
Fe      54.167941000     66.748105000    102.331319000
Fe      55.426905000     65.357103000    104.145018000
Fe      57.721117000     66.132000000    103.184374000
Fe      57.065912000     68.604470000    103.541086000
Fe      56.396521000     67.559691000    101.196948000
S       54.596737000     66.224013000    106.102321000
S       52.896009000     68.123849000    103.625977000
S       53.661679000     64.634896000    102.977412000
S       59.013223000     67.729035000    104.146701000
S       57.237826000     69.612363000    101.585601000
S       58.089793000     66.090302000    100.988700000
S       56.005189000     69.617602000    105.144423000
S       57.311783000     64.197886000    104.273231000
S       54.471469000     67.178593000    100.203999000
C       55.923945000     67.008594000    103.180586000
O       60.417462000     69.663286000    102.167778000
O       59.584833000     68.894805000     99.862118000
O       60.284024000     70.738356000     98.780319000
O       60.394582000     71.546016000    103.778141000
O       61.045487000     73.544343000    102.995983000
O       64.700936000     68.279819000     99.358783000
O       64.798498000     69.102931000    101.446453000
C       60.741474000     70.566877000    101.106850000
C       60.137490000     70.048167000     99.801677000
C       60.133572000     71.932106000    101.459296000
C       60.564493000     72.401566000    102.847839000
C       62.273202000     70.565324000    100.925694000
C       62.744047000     69.292719000    100.231408000
C       64.209167000     68.880070000    100.352135000
H       60.302093000     70.253960000    103.001045000
H       62.197304000     68.460219000    100.688269000
H       62.470781000     69.302817000     99.170040000
H       62.577096000     71.457325000    100.362208000
H       62.712786000     70.618633000    101.925007000
H       59.041347000     71.804811000    101.469048000
H       60.376702000     72.669921000    100.690769000
O       58.278703000     68.046771000     97.550948000
H       58.235181000     67.085476000     97.643733000
H       58.679986000     68.363689000     98.381708000
H       56.748511000     67.783901000     99.735016000
H       53.520249000     73.363327000    102.515837000
H       56.492244000     71.330466000     97.587849000
H       58.212198000     72.681063000    107.967942000
H       51.045005000     73.355681000    109.171465000
H       49.232407000     64.187882000    105.181635000
H       50.675636000     66.305117000    110.146352000
H       49.003012000     69.085845000    108.026155000
H       61.870821000     63.337756000    105.570833000
H       55.629559000     63.949351000    108.271700000
H       56.159945000     61.428732000    101.844167000
H       62.407217000     67.495595000    108.840396000
H       59.150882000     68.187414000    112.092399000
H       60.774578000     65.394030000     99.098241000
