# Supplementary material for: Unravelling Catalytic Divergence in Mo- and Fe-Only Nitrogenases: The Role of the Heterometal-Site and Protein Environment from QM/MM Insights
Source: J Am Chem Soc. 2025 Dec 16;147(52):48416–26. doi: 10.1021/jacs.5c20796 (PMC12766731; doi:10.1021/jacs.5c20796)
Supplement: Supplementary file 2 [file ja5c20796_si_002.zip › Supplementary/FeMoco/E1/S2A.xyz]

169
title
C       53.623028000     72.880755000    103.471790000
H       53.321974000     73.621035000    104.225172000
C       52.764157000     71.623115000    103.647214000
H       52.966892000     71.180651000    104.630270000
H       51.682140000     71.795610000    103.584383000
H       53.033926000     70.863118000    102.908267000
C       55.094802000     72.530703000    103.687690000
H       55.753976000     73.398828000    103.619879000
H       55.236522000     72.100526000    104.683622000
H       55.435710000     71.757792000    102.985596000
C       56.206229000     71.462462000     98.619940000
H       57.112337000     71.284554000     99.217094000
H       55.868422000     72.484879000     98.833564000
N       55.196597000     70.531757000     99.095393000
H       55.538411000     69.635647000     99.450469000
C       53.986558000     70.897032000     99.516488000
N       53.364513000     71.970959000     99.004624000
H       53.781451000     72.496103000     98.241889000
H       52.608338000     72.408814000     99.535030000
N       53.388308000     70.192484000    100.486264000
H       53.811391000     69.282850000    100.722960000
H       52.379439000     70.248319000    100.579305000
C       59.052478000     72.885253000    107.293132000
H       58.771503000     72.567439000    106.280411000
H       59.219283000     73.972914000    107.269091000
C       60.344278000     72.195013000    107.706013000
O       60.753112000     72.177636000    108.881456000
N       61.032247000     71.635871000    106.699830000
H       60.673473000     71.671126000    105.746687000
H       61.806413000     70.973301000    106.908194000
C       51.106956000     72.280355000    109.339946000
H       51.140842000     72.066799000    110.415658000
H       50.183006000     71.823831000    108.947721000
N       52.770785000     70.469882000    109.431522000
C       52.297525000     71.585546000    108.768793000
C       53.731279000     69.977099000    108.665843000
H       54.329712000     69.095292000    108.867970000
N       53.908729000     70.724528000    107.549344000
H       54.557106000     70.494592000    106.786228000
C       52.998236000     71.755553000    107.589525000
H       52.921772000     72.499084000    106.804627000
C       49.815240000     65.029047000    104.841680000
H       50.204336000     64.762885000    103.852782000
H       49.125168000     65.872956000    104.730967000
S       51.222817000     65.465824000    105.944721000
C       50.398821000     67.300684000    109.867156000
O       50.109604000     68.160669000    110.699088000
N       50.324328000     67.486709000    108.531555000
H       50.545360000     66.723510000    107.885937000
C       50.069921000     68.809176000    108.008579000
H       50.530314000     69.524479000    108.703120000
C       50.655574000     69.041122000    106.620806000
H       50.558434000     70.107837000    106.374865000
H       51.736536000     68.817554000    106.669120000
O       50.031144000     68.294082000    105.596792000
H       50.479373000     67.421688000    105.570404000
C       61.363852000     63.909843000    106.347450000
O       61.911207000     64.040923000    107.440968000
N       60.191671000     64.497538000    106.035490000
H       59.753362000     64.344264000    105.128242000
C       59.657404000     65.567690000    106.851275000
H       60.500796000     66.058393000    107.341272000
H       59.179321000     66.284498000    106.176898000
C       58.668302000     65.187062000    107.952426000
O       58.997561000     65.163872000    109.136221000
N       57.393181000     65.004811000    107.514788000
H       57.203530000     65.118919000    106.514172000
C       56.303586000     64.826014000    108.427808000
H       56.731806000     64.673186000    109.422468000
H       55.655482000     65.706699000    108.467031000
C       56.630739000     62.078809000    101.079431000
H       57.110494000     62.916139000    101.611248000
H       57.411244000     61.523272000    100.534464000
N       55.628495000     62.561233000    100.145571000
H       54.625430000     62.382894000    100.317409000
C       55.915960000     63.263536000     99.048727000
N       57.182365000     63.548439000     98.736835000
H       57.958288000     63.148103000     99.254923000
H       57.430794000     64.123547000     97.938537000
N       54.908648000     63.682310000     98.262232000
H       53.972443000     63.353214000     98.470915000
H       55.081404000     63.846081000     97.279588000
C       63.099515000     67.383013000    108.009344000
H       64.122349000     67.512814000    108.399372000
H       63.021563000     66.376834000    107.584747000
C       62.873652000     68.478865000    106.945544000
O       62.835341000     69.662591000    107.370642000
O       62.767217000     68.139589000    105.729423000
C       58.854827000     69.122910000    111.617687000
H       58.104894000     69.627477000    112.235875000
H       59.767016000     69.734446000    111.647816000
C       58.445130000     68.961160000    110.176078000
C       57.201707000     68.413861000    109.814482000
H       56.475832000     68.158130000    110.588793000
C       56.910424000     68.165339000    108.473305000
H       55.950653000     67.742809000    108.173815000
C       57.857687000     68.432417000    107.482477000
H       57.626332000     68.207380000    106.445865000
C       59.353519000     69.307315000    109.163791000
H       60.296261000     69.796190000    109.413837000
C       59.074731000     69.022729000    107.822650000
H       59.809476000     69.263507000    107.054107000
C       61.167394000     66.288490000     99.497903000
H       62.034894000     66.605326000     98.919665000
H       60.428765000     67.090050000     99.417403000
N       60.985158000     66.880334000    101.947373000
C       61.608711000     66.192990000    100.919088000
C       61.788866000     66.796557000    103.012258000
H       61.639544000     67.244761000    103.992669000
N       62.885729000     66.070041000    102.711342000
H       63.707325000     65.919249000    103.319123000
C       62.795025000     65.682190000    101.397738000
H       63.560469000     65.101464000    100.902901000
Mo      58.985918000     68.020206000    101.875517000
Fe      52.896052000     65.988391000    104.535684000
Fe      54.802710000     67.851274000    104.559639000
Fe      54.204518000     66.669118000    102.258267000
Fe      55.386923000     65.321308000    104.161491000
Fe      57.688506000     66.072438000    103.204206000
Fe      57.043927000     68.611151000    103.568312000
Fe      56.454016000     67.527095000    101.356667000
S       54.522363000     66.300481000    106.098314000
S       52.723030000     68.143875000    103.654318000
S       53.564424000     64.638131000    102.835769000
S       58.961001000     67.668291000    104.173628000
S       57.256790000     69.651392000    101.586447000
S       58.075740000     66.065548000    100.993887000
S       55.880990000     69.638025000    105.111446000
S       57.274852000     64.134512000    104.267250000
S       54.594177000     67.208155000    100.172268000
C       55.920058000     66.973090000    103.212327000
O       60.416336000     69.644285000    102.207503000
O       59.609666000     68.866854000     99.898809000
O       60.282083000     70.722295000     98.821050000
O       60.393940000     71.552444000    103.812280000
O       61.045371000     73.543536000    103.009939000
O       64.704599000     68.291308000     99.355646000
O       64.809556000     69.098001000    101.449562000
C       60.743612000     70.547857000    101.146892000
C       60.143071000     70.028813000     99.841442000
C       60.136370000     71.915041000    101.490842000
C       60.565227000     72.397818000    102.873407000
C       62.275202000     70.544421000    100.960443000
C       62.744679000     69.277625000    100.254156000
C       64.213531000     68.877248000    100.358137000
H       60.291967000     70.233718000    103.033242000
H       62.205210000     68.438921000    100.708953000
H       62.461795000     69.293729000     99.195477000
H       62.576877000     71.440854000    100.402262000
H       62.719617000     70.589298000    101.957567000
H       59.045006000     71.777560000    101.502994000
H       60.376170000     72.646022000    100.714700000
O       57.744552000     68.215838000     98.000011000
H       57.280176000     67.446677000     98.347817000
H       58.379867000     68.454041000     98.701880000
H       52.694637000     67.713880000    102.287233000
H       53.537798000     73.366003000    102.499489000
H       56.472560000     71.385827000     97.565760000
H       58.217952000     72.691655000    107.967065000
H       51.042163000     73.355541000    109.172988000
H       49.260847000     64.162639000    105.202354000
H       50.676903000     66.290698000    110.168319000
H       49.011177000     69.067235000    108.032395000
H       61.865071000     63.331568000    105.571255000
H       55.619324000     64.002325000    108.224279000
H       56.195311000     61.410217000    101.822052000
H       62.414684000     67.500566000    108.849158000
H       59.141554000     68.182095000    112.087531000
H       60.743243000     65.376764000     99.077246000
