# Supplementary material for: Unravelling Catalytic Divergence in Mo- and Fe-Only Nitrogenases: The Role of the Heterometal-Site and Protein Environment from QM/MM Insights
Source: J Am Chem Soc. 2025 Dec 16;147(52):48416–26. doi: 10.1021/jacs.5c20796 (PMC12766731; doi:10.1021/jacs.5c20796)
Supplement: Supplementary file 2 [file ja5c20796_si_002.zip › Supplementary/FeMoco/E1/S2B.xyz]

169
title
C       53.610262000     72.919177000    103.470138000
H       53.295596000     73.664724000    104.211984000
C       52.774882000     71.648058000    103.667350000
H       52.942996000     71.249405000    104.676743000
H       51.691879000     71.795542000    103.570600000
H       53.067201000     70.862707000    102.961779000
C       55.093445000     72.618333000    103.687021000
H       55.727560000     73.493495000    103.554205000
H       55.267536000     72.273888000    104.711141000
H       55.450081000     71.826983000    103.012315000
C       56.208859000     71.418127000     98.634842000
H       57.123162000     71.236343000     99.218351000
H       55.867253000     72.434290000     98.871038000
N       55.207712000     70.473311000     99.103744000
H       55.549313000     69.558923000     99.408062000
C       54.000345000     70.822887000     99.550463000
N       53.366743000     71.900311000     99.055960000
H       53.771374000     72.431371000     98.291756000
H       52.601390000     72.323994000     99.584395000
N       53.422809000     70.105798000    100.522071000
H       53.853678000     69.202185000    100.769192000
H       52.414518000     70.143239000    100.633394000
C       59.061842000     72.873353000    107.306313000
H       58.784669000     72.575226000    106.286621000
H       59.249424000     73.957921000    107.298929000
C       60.334995000     72.150486000    107.723948000
O       60.736259000     72.124669000    108.902496000
N       61.007882000     71.570188000    106.721933000
H       60.663303000     71.630873000    105.764774000
H       61.793797000     70.916937000    106.926087000
C       51.099003000     72.281225000    109.336416000
H       51.092239000     72.058891000    110.410900000
H       50.190668000     71.826146000    108.908222000
N       52.757548000     70.475511000    109.496019000
C       52.314959000     71.592535000    108.815785000
C       53.765030000     69.995279000    108.787852000
H       54.358326000     69.117571000    109.019965000
N       54.003551000     70.754257000    107.690144000
H       54.702304000     70.538966000    106.973663000
C       53.082872000     71.778073000    107.682070000
H       53.045399000     72.527814000    106.900335000
C       49.791234000     65.070814000    104.824639000
H       50.179053000     64.806482000    103.834910000
H       49.089087000     65.904658000    104.714922000
S       51.200067000     65.533722000    105.911839000
C       50.394619000     67.316785000    109.858542000
O       50.108021000     68.176157000    110.693534000
N       50.321972000     67.506630000    108.523938000
H       50.538058000     66.747051000    107.869831000
C       50.067790000     68.832807000    108.010369000
H       50.515532000     69.540074000    108.721090000
C       50.671041000     69.090717000    106.632981000
H       50.579450000     70.164151000    106.413674000
H       51.750725000     68.863454000    106.689864000
O       50.061442000     68.373759000    105.583575000
H       50.509998000     67.500790000    105.536269000
C       61.371288000     63.902979000    106.349990000
O       61.922732000     64.055929000    107.438496000
N       60.185011000     64.460945000    106.039562000
H       59.748289000     64.293005000    105.133418000
C       59.628552000     65.526946000    106.843586000
H       60.460346000     66.061621000    107.308075000
H       59.113571000     66.209579000    106.161239000
C       58.671334000     65.131497000    107.965277000
O       59.021717000     65.128921000    109.143744000
N       57.392502000     64.918266000    107.553896000
H       57.179417000     65.016230000    106.556231000
C       56.332717000     64.699575000    108.492643000
H       56.788192000     64.545288000    109.474719000
H       55.666016000     65.563971000    108.564862000
C       56.623908000     62.080742000    101.076937000
H       57.101351000     62.917792000    101.611093000
H       57.406805000     61.528511000    100.531882000
N       55.621873000     62.561723000    100.142256000
H       54.618874000     62.385177000    100.316303000
C       55.907782000     63.266342000     99.046293000
N       57.173501000     63.558500000     98.736259000
H       57.950611000     63.170895000     99.261481000
H       57.418734000     64.137289000     97.940239000
N       54.900815000     63.675883000     98.256306000
H       53.963164000     63.351176000     98.464262000
H       55.074598000     63.853813000     97.276746000
C       63.095238000     67.381603000    108.011029000
H       64.113464000     67.512385000    108.412497000
H       63.020498000     66.375202000    107.586662000
C       62.879880000     68.477917000    106.947552000
O       62.859211000     69.662513000    107.373587000
O       62.761195000     68.141851000    105.732480000
C       58.819266000     69.120629000    111.525708000
H       58.081329000     69.650112000    112.137416000
H       59.727653000     69.737703000    111.504950000
C       58.371450000     68.900164000    110.102174000
C       57.121547000     68.333513000    109.799333000
H       56.424429000     68.094749000    110.604481000
C       56.786337000     68.038052000    108.477701000
H       55.824641000     67.586885000    108.230487000
C       57.695634000     68.286646000    107.447987000
H       57.454798000     67.994598000    106.427868000
C       59.241320000     69.225513000    109.048512000
H       60.188895000     69.726892000    109.253438000
C       58.915226000     68.905081000    107.726219000
H       59.616609000     69.130270000    106.922166000
C       61.180821000     66.296308000     99.489560000
H       62.044311000     66.624289000     98.911837000
H       60.434511000     67.091925000     99.419274000
N       61.007972000     66.873734000    101.944165000
C       61.625841000     66.190631000    100.909454000
C       61.814034000     66.781697000    103.005761000
H       61.666112000     67.223129000    103.989624000
N       62.907974000     66.053543000    102.697472000
H       63.730604000     65.898727000    103.303208000
C       62.811850000     65.673582000    101.381795000
H       63.571663000     65.090728000    100.881227000
Mo      58.996156000     67.987682000    101.894795000
Fe      52.905008000     65.980777000    104.501384000
Fe      54.825910000     67.739498000    104.635138000
Fe      54.199108000     66.692261000    102.317549000
Fe      55.433467000     65.251076000    104.164597000
Fe      57.730425000     66.050637000    103.202903000
Fe      57.042608000     68.498073000    103.619134000
Fe      56.477413000     67.444542000    101.366929000
S       54.569710000     66.043472000    106.093669000
S       52.890753000     68.057475000    103.515148000
S       53.614413000     64.581627000    102.914440000
S       58.994615000     67.648869000    104.200286000
S       57.212371000     69.564092000    101.687833000
S       58.146926000     66.031224000    100.983670000
S       55.948841000     69.688697000    105.179558000
S       57.313908000     64.088370000    104.254303000
S       54.636936000     67.091570000    100.189928000
C       55.942557000     66.938715000    103.235895000
O       60.407344000     69.638256000    102.220428000
O       59.573086000     68.876396000     99.916939000
O       60.268614000     70.722402000     98.835957000
O       60.379151000     71.555344000    103.829287000
O       61.043183000     73.538279000    103.015566000
O       64.699188000     68.297802000     99.357115000
O       64.802511000     69.102203000    101.451698000
C       60.733066000     70.542993000    101.160493000
C       60.124819000     70.028235000     99.856024000
C       60.121513000     71.908471000    101.505858000
C       60.554662000     72.395014000    102.886411000
C       62.264531000     70.544692000    100.971315000
C       62.737406000     69.284416000    100.254955000
C       64.206981000     68.882907000    100.359461000
H       60.281901000     70.221976000    103.045672000
H       62.197932000     68.441317000    100.701558000
H       62.456245000     69.309325000     99.196039000
H       62.563479000     71.446194000    100.419897000
H       62.711507000     70.583511000    101.967526000
H       59.030512000     71.765715000    101.520712000
H       60.356106000     72.638977000    100.727542000
O       57.645223000     68.240292000     98.070717000
H       57.155062000     67.492921000     98.433186000
H       58.306548000     68.454790000     98.755695000
H       55.040300000     70.292718000    104.392081000
H       53.519218000     73.389054000    102.490839000
H       56.466793000     71.365820000     97.577093000
H       58.219870000     72.685471000    107.972559000
H       51.038416000     73.356949000    109.171349000
H       49.250826000     64.197734000    105.190412000
H       50.673340000     66.307153000    110.160302000
H       49.007524000     69.084926000    108.029649000
H       61.874800000     63.325787000    105.574474000
H       55.659597000     63.865912000    108.292601000
H       56.188763000     61.409633000    101.817450000
H       62.401939000     67.499660000    108.843795000
H       59.118282000     68.204383000    112.034808000
H       60.760021000     65.386021000     99.062472000
