# Supplementary material for: Unravelling Catalytic Divergence in Mo- and Fe-Only Nitrogenases: The Role of the Heterometal-Site and Protein Environment from QM/MM Insights
Source: J Am Chem Soc. 2025 Dec 16;147(52):48416–26. doi: 10.1021/jacs.5c20796 (PMC12766731; doi:10.1021/jacs.5c20796)
Supplement: Supplementary file 2 [file ja5c20796_si_002.zip › Supplementary/FeMoco/E1/S3B.xyz]

C       53.539462000     72.883573000    103.514586000
H       53.187863000     73.615100000    104.254009000
C       52.704603000     71.603392000    103.649728000
H       52.865163000     71.164462000    104.641991000
H       51.623181000     71.749372000    103.533094000
H       53.025618000     70.844532000    102.929344000
C       55.005017000     72.575058000    103.806536000
H       55.644672000     73.459430000    103.790899000
H       55.104235000     72.120046000    104.796598000
H       55.408050000     71.830780000    103.108796000
C       56.140063000     71.457054000     98.570196000
H       57.042370000     71.294296000     99.178320000
H       55.779237000     72.470405000     98.785798000
N       55.142040000     70.500969000     99.020490000
H       55.489268000     69.577232000     99.288880000
C       53.949286000     70.844193000     99.512279000
N       53.310958000     71.936679000     99.063983000
H       53.705497000     72.484267000     98.306527000
H       52.560445000     72.354117000     99.620622000
N       53.398439000     70.102483000    100.480859000
H       53.820517000     69.177283000    100.673208000
H       52.397594000     70.161062000    100.641774000
C       59.057835000     72.870379000    107.301184000
H       58.778013000     72.547270000    106.289842000
H       59.225484000     73.957879000    107.271995000
C       60.348896000     72.181600000    107.718998000
O       60.758556000     72.170686000    108.894057000
N       61.036621000     71.616409000    106.715808000
H       60.678509000     71.650010000    105.762924000
H       61.813637000     70.958043000    106.924686000
C       51.113916000     72.280708000    109.332083000
H       51.152498000     72.064742000    110.407127000
H       50.189373000     71.823229000    108.942445000
N       52.786491000     70.476445000    109.410696000
C       52.303632000     71.590303000    108.751753000
C       53.738836000     69.984148000    108.634845000
H       54.339787000     69.102944000    108.831207000
N       53.902986000     70.729805000    107.514589000
H       54.545865000     70.500655000    106.746890000
C       52.991095000     71.759884000    107.564531000
H       52.902733000     72.501663000    106.779428000
C       49.816788000     65.070923000    104.807632000
H       50.195707000     64.801537000    103.815660000
H       49.118706000     65.908525000    104.699601000
S       51.235880000     65.526342000    105.885875000
C       50.409585000     67.318293000    109.842075000
O       50.121386000     68.176710000    110.677188000
N       50.332519000     67.506820000    108.507477000
H       50.556549000     66.749335000    107.854726000
C       50.070315000     68.830929000    107.991307000
H       50.526381000     69.543426000    108.691374000
C       50.655088000     69.080402000    106.605033000
H       50.553329000     70.150723000    106.375961000
H       51.736494000     68.861090000    106.647839000
O       50.035531000     68.345385000    105.572133000
H       50.507121000     67.486272000    105.516043000
C       61.373643000     63.901449000    106.382169000
O       61.941004000     64.027603000    107.466248000
N       60.193336000     64.486879000    106.096621000
H       59.742622000     64.342578000    105.193887000
C       59.677738000     65.549978000    106.933347000
H       60.530612000     65.995164000    107.447716000
H       59.233499000     66.303400000    106.275371000
C       58.664625000     65.181498000    108.015268000
O       58.972321000     65.177179000    109.205329000
N       57.397556000     64.995339000    107.558292000
H       57.221001000     65.109260000    106.556185000
C       56.293364000     64.828292000    108.456123000
H       56.707829000     64.685867000    109.457856000
H       55.646493000     65.710280000    108.474015000
C       56.614732000     62.094383000    101.093747000
H       57.083018000     62.936698000    101.627715000
H       57.404872000     61.545977000    100.555442000
N       55.614735000     62.564650000    100.151762000
H       54.611669000     62.388258000    100.326771000
C       55.897201000     63.267254000     99.053815000
N       57.161547000     63.563567000     98.739801000
H       57.941758000     63.168415000     99.254761000
H       57.400037000     64.138580000     97.939303000
N       54.887053000     63.673986000     98.266186000
H       53.951025000     63.346991000     98.479284000
H       55.056220000     63.842189000     97.283813000
C       63.111450000     67.375955000    108.015659000
H       64.136423000     67.502681000    108.400880000
H       63.027405000     66.368159000    107.596194000
C       62.886645000     68.467795000    106.947885000
O       62.860138000     69.653822000    107.365882000
O       62.770133000     68.123640000    105.733331000
C       58.865144000     69.125977000    111.630369000
H       58.118635000     69.631621000    112.251890000
H       59.778923000     69.735342000    111.655948000
C       58.447952000     68.962162000    110.191500000
C       57.201101000     68.417651000    109.838470000
H       56.476408000     68.171214000    110.616726000
C       56.905453000     68.157335000    108.500793000
H       55.944405000     67.733615000    108.207757000
C       57.850401000     68.412320000    107.505045000
H       57.613107000     68.180050000    106.471618000
C       59.353782000     69.298447000    109.173596000
H       60.298944000     69.785663000    109.418014000
C       59.069341000     69.004218000    107.835882000
H       59.801315000     69.237883000    107.062412000
C       61.192542000     66.295574000     99.504910000
H       62.044460000     66.638970000     98.918989000
H       60.442744000     67.091364000     99.464322000
N       61.068240000     66.822186000    101.972205000
C       61.662796000     66.151395000    100.913652000
C       61.888804000     66.704324000    103.024216000
H       61.765734000     67.138773000    104.015626000
N       62.967066000     65.968661000    102.682713000
H       63.799990000     65.807764000    103.275565000
C       62.847128000     65.612844000    101.362512000
H       63.589600000     65.027628000    100.840264000
Mo      59.142808000     67.896569000    101.925301000
Fe      52.911897000     66.088053000    104.473723000
Fe      54.869573000     67.882962000    104.587224000
Fe      54.255208000     66.703334000    102.290657000
Fe      55.412028000     65.320441000    104.201646000
Fe      57.717691000     66.026207000    103.287874000
Fe      57.166391000     68.550588000    103.577708000
Fe      56.571813000     67.471188000    101.402322000
S       54.540898000     66.300188000    106.099164000
S       52.905513000     68.089860000    103.490176000
S       53.664464000     64.634794000    102.865530000
S       59.073179000     67.593671000    104.230327000
S       57.053312000     69.770121000    101.570038000
S       58.163298000     65.972848000    101.065307000
S       55.993535000     69.668007000    105.080933000
S       57.292978000     64.100814000    104.329319000
S       54.716521000     67.171636000    100.184507000
C       55.999366000     66.964126000    103.234524000
O       60.402016000     69.650221000    102.235116000
O       59.505278000     68.891730000     99.975254000
O       60.223211000     70.705014000     98.848178000
O       60.412712000     71.549673000    103.830679000
O       61.052482000     73.544931000    103.028665000
O       64.685814000     68.287923000     99.351573000
O       64.789837000     69.089894000    101.446642000
C       60.727564000     70.545750000    101.167545000
C       60.087951000     70.030122000     99.880664000
C       60.135428000     71.919662000    101.513165000
C       60.575016000     72.399017000    102.892950000
C       62.256194000     70.536221000    100.961573000
C       62.719786000     69.265511000    100.258464000
C       64.192985000     68.869238000    100.355774000
H       60.295893000     70.244346000    103.065111000
H       62.187470000     68.429792000    100.726460000
H       62.426753000     69.274741000     99.202234000
H       62.554844000     71.428340000    100.395210000
H       62.712415000     70.587750000    101.953048000
H       59.042350000     71.802065000    101.527861000
H       60.381939000     72.647098000    100.736030000
O       57.582953000     68.288242000     98.091545000
H       57.035669000     67.585763000     98.463024000
H       58.226683000     68.500039000     98.793045000
H       55.798946000     70.136952000    101.937235000
H       53.485499000     73.360470000    102.535936000
H       56.423463000     71.393276000     97.519617000
H       58.221314000     72.680777000    107.973779000
H       51.045174000     73.356317000    109.169480000
H       49.272695000     64.202075000    105.177990000
H       50.686973000     66.308962000    110.146060000
H       49.010146000     69.082441000    108.021002000
H       61.865467000     63.329023000    105.595698000
H       55.609323000     64.004689000    108.251509000
H       56.179978000     61.422316000    101.833621000
H       62.431097000     67.500815000    108.858055000
H       59.151801000     68.184257000    112.098441000
H       60.765789000     65.393808000     99.065821000
