# Supplementary material for: Unravelling Catalytic Divergence in Mo- and Fe-Only Nitrogenases: The Role of the Heterometal-Site and Protein Environment from QM/MM Insights
Source: J Am Chem Soc. 2025 Dec 16;147(52):48416–26. doi: 10.1021/jacs.5c20796 (PMC12766731; doi:10.1021/jacs.5c20796)
Supplement: Supplementary file 2 [file ja5c20796_si_002.zip › Supplementary/FeMoco/E1/S5A.xyz]

C       53.589783000     72.901317000    103.520903000
H       53.318980000     73.668052000    104.258696000
C       52.692162000     71.679025000    103.746012000
H       52.874725000     71.275609000    104.748977000
H       51.615624000     71.874972000    103.667917000
H       52.939096000     70.867040000    103.058586000
C       55.052211000     72.511357000    103.732071000
H       55.733531000     73.363879000    103.672493000
H       55.184115000     72.061537000    104.720752000
H       55.377058000     71.738379000    103.021877000
C       56.200113000     71.553183000     98.672056000
H       57.099795000     71.515713000     99.304330000
H       55.767319000     72.555335000     98.777936000
N       55.263442000     70.578673000     99.214512000
H       55.696310000     69.761283000     99.655453000
C       54.039629000     70.886868000     99.644880000
N       53.316086000     71.852463000     99.057904000
H       53.675636000     72.331965000     98.236310000
H       52.565558000     72.304466000     99.586786000
N       53.512288000     70.209154000    100.674202000
H       54.095432000     69.632551000    101.277731000
H       52.517767000     70.227204000    100.871594000
C       59.047492000     72.880440000    107.290099000
H       58.763448000     72.554879000    106.280685000
H       59.208144000     73.968884000    107.259581000
C       60.345129000     72.199801000    107.700591000
O       60.757614000     72.187485000    108.874647000
N       61.034741000     71.643766000    106.693431000
H       60.670829000     71.673371000    105.742475000
H       61.807483000     70.979448000    106.902394000
C       51.117493000     72.277808000    109.344614000
H       51.148251000     72.066155000    110.420751000
H       50.196602000     71.816794000    108.950623000
N       52.780779000     70.464345000    109.431361000
C       52.312571000     71.586862000    108.776554000
C       53.744990000     69.977362000    108.666439000
H       54.340986000     69.092236000    108.862849000
N       53.930542000     70.735326000    107.558161000
H       54.583146000     70.509799000    106.797687000
C       53.021370000     71.767618000    107.604065000
H       52.949029000     72.519389000    106.827206000
C       49.767733000     65.059659000    104.794788000
H       50.152054000     64.786721000    103.806468000
H       49.064741000     65.892591000    104.682865000
S       51.178213000     65.527772000    105.869272000
C       50.403963000     67.312768000    109.842515000
O       50.118676000     68.171024000    110.678800000
N       50.326738000     67.503613000    108.508121000
H       50.538524000     66.744297000    107.853313000
C       50.068410000     68.829988000    107.995411000
H       50.525152000     69.538251000    108.699278000
C       50.655239000     69.084404000    106.610732000
H       50.561974000     70.157172000    106.389681000
H       51.735212000     68.856953000    106.651474000
O       50.029555000     68.363665000    105.571691000
H       50.486245000     67.496322000    105.512294000
C       61.372727000     63.925137000    106.356114000
O       61.921249000     64.067614000    107.447315000
N       60.194696000     64.496147000    106.039277000
H       59.762970000     64.330092000    105.130819000
C       59.630777000     65.565844000    106.835039000
H       60.458306000     66.106132000    107.300703000
H       59.117805000     66.242061000    106.144995000
C       58.666279000     65.173194000    107.954443000
O       59.017585000     65.136599000    109.131097000
N       57.383329000     64.994575000    107.537296000
H       57.180483000     65.119926000    106.540788000
C       56.305143000     64.810767000    108.462404000
H       56.743974000     64.654030000    109.451919000
H       55.657140000     65.691331000    108.513590000
C       56.594314000     62.129000000    101.108445000
H       57.043498000     62.979551000    101.646239000
H       57.396401000     61.593409000    100.575410000
N       55.592364000     62.577236000    100.156407000
H       54.590287000     62.399997000    100.335807000
C       55.873198000     63.237306000     99.032488000
N       57.135312000     63.538459000     98.716175000
H       57.916511000     63.179641000     99.255711000
H       57.374962000     64.064752000     97.883523000
N       54.860211000     63.604710000     98.225117000
H       53.933074000     63.259386000     98.448880000
H       55.025881000     63.711259000     97.232367000
C       63.109051000     67.387172000    108.014062000
H       64.130306000     67.523303000    108.406430000
H       63.037231000     66.380771000    107.589122000
C       62.879902000     68.481537000    106.948947000
O       62.828428000     69.665515000    107.373031000
O       62.784519000     68.140985000    105.732588000
C       58.865600000     69.126295000    111.636273000
H       58.110691000     69.625355000    112.252884000
H       59.776369000     69.739398000    111.675415000
C       58.467695000     68.967128000    110.191253000
C       57.232678000     68.408558000    109.817208000
H       56.498993000     68.152022000    110.583942000
C       56.961304000     68.148555000    108.474016000
H       56.007412000     67.720364000    108.163953000
C       57.921967000     68.412776000    107.495069000
H       57.710248000     68.176020000    106.457109000
C       59.384784000     69.317593000    109.188680000
H       60.319616000     69.816667000    109.447772000
C       59.127248000     69.019739000    107.846274000
H       59.870712000     69.259526000    107.086005000
C       61.160489000     66.305646000     99.469808000
H       62.018557000     66.631418000     98.882474000
H       60.414160000     67.100736000     99.398263000
N       61.007079000     66.897198000    101.918662000
C       61.617768000     66.207926000    100.885136000
C       61.820477000     66.807746000    102.975955000
H       61.679564000     67.253253000    103.958985000
N       62.909599000     66.074470000    102.664586000
H       63.732953000     65.917398000    103.269242000
C       62.804950000     65.688175000    101.351692000
H       63.560453000     65.101262000    100.849141000
Mo      58.999994000     68.030432000    101.861474000
Fe      52.944497000     66.088379000    104.595366000
Fe      54.840718000     67.909928000    104.582381000
Fe      54.183948000     66.709319000    102.342860000
Fe      55.439718000     65.343360000    104.165617000
Fe      57.723265000     66.129951000    103.196518000
Fe      57.095556000     68.611257000    103.587443000
Fe      56.425171000     67.490472000    101.375340000
S       54.561191000     66.256983000    106.091692000
S       52.891396000     68.142665000    103.554357000
S       53.675140000     64.596881000    102.994625000
S       59.056924000     67.708044000    104.157166000
S       57.206036000     69.590450000    101.588434000
S       58.072981000     66.082753000    100.969460000
S       56.007836000     69.643003000    105.172372000
S       57.322690000     64.191878000    104.291900000
S       54.672019000     66.911857000    100.067203000
C       55.929242000     67.023047000    103.199878000
O       60.413525000     69.671497000    102.185334000
O       59.594704000     68.903261000     99.886377000
O       60.277373000     70.751849000     98.803025000
O       60.393946000     71.570309000    103.799923000
O       61.048190000     73.562138000    103.002581000
O       64.698801000     68.295253000     99.352652000
O       64.801768000     69.109088000    101.443713000
C       60.742470000     70.575878000    101.129460000
C       60.138496000     70.059968000     99.824745000
C       60.133684000     71.941229000    101.478671000
C       60.565272000     72.417601000    102.864487000
C       62.274742000     70.571092000    100.944758000
C       62.742937000     69.303732000    100.237459000
C       64.208839000     68.890287000    100.350452000
H       60.294828000     70.252894000    103.016464000
H       62.195406000     68.466587000    100.685540000
H       62.467170000     69.324914000     99.176900000
H       62.579358000     71.467958000    100.389027000
H       62.716691000     70.613387000    101.943338000
H       59.042210000     71.805255000    101.490644000
H       60.372502000     72.676550000    100.706219000
O       57.862710000     68.107506000     97.939298000
H       57.535075000     67.252184000     98.236650000
H       58.454334000     68.402416000     98.658167000
H       53.913744000     67.997943000     99.796149000
H       53.512905000     73.374145000    102.541810000
H       56.507708000     71.405173000     97.636886000
H       58.216687000     72.685808000    107.968319000
H       51.047864000     73.352400000    109.175784000
H       49.230086000     64.190501000    105.173733000
H       50.680904000     66.302806000    110.144809000
H       49.008598000     69.083101000    108.024281000
H       61.873443000     63.344985000    105.580996000
H       55.618559000     63.988114000    108.262539000
H       56.164386000     61.449255000    101.844114000
H       62.421585000     67.499597000    108.852424000
H       59.152633000     68.183091000    112.101115000
H       60.737777000     65.389898000     99.056505000
