# Supplementary material for: Unravelling Catalytic Divergence in Mo- and Fe-Only Nitrogenases: The Role of the Heterometal-Site and Protein Environment from QM/MM Insights
Source: J Am Chem Soc. 2025 Dec 16;147(52):48416–26. doi: 10.1021/jacs.5c20796 (PMC12766731; doi:10.1021/jacs.5c20796)
Supplement: Supplementary file 2 [file ja5c20796_si_002.zip › Supplementary/FeMoco/E1/TS1.xyz]

C       53.547952000     72.884629000    103.517211000
H       53.210647000     73.619972000    104.259435000
C       52.704969000     71.611289000    103.659913000
H       52.873992000     71.170091000    104.649904000
H       51.623666000     71.766247000    103.556413000
H       53.010496000     70.851554000    102.933485000
C       55.014401000     72.561078000    103.787922000
H       55.661370000     73.440421000    103.779848000
H       55.124228000     72.083646000    104.765872000
H       55.396538000     71.829813000    103.063286000
C       56.155385000     71.447484000     98.577374000
H       57.066034000     71.282060000     99.171969000
H       55.795833000     72.458588000     98.805561000
N       55.163721000     70.486571000     99.029216000
H       55.511016000     69.556911000     99.272268000
C       53.967402000     70.821641000     99.520569000
N       53.327170000     71.915706000     99.077087000
H       53.718446000     72.465590000     98.320195000
H       52.574320000     72.329928000     99.632966000
N       53.416033000     70.070050000    100.478570000
H       53.854299000     69.161047000    100.693890000
H       52.414536000     70.118026000    100.639272000
C       59.058276000     72.866169000    107.302824000
H       58.777347000     72.548123000    106.290184000
H       59.230051000     73.953124000    107.277947000
C       60.345834000     72.170432000    107.719575000
O       60.756090000     72.160277000    108.894908000
N       61.027591000     71.598368000    106.717266000
H       60.671241000     71.637263000    105.763834000
H       61.807947000     70.942477000    106.924005000
C       51.106284000     72.281931000    109.331429000
H       51.126130000     72.061400000    110.406072000
H       50.188655000     71.826089000    108.924212000
N       52.785355000     70.485611000    109.438565000
C       52.309691000     71.598639000    108.773681000
C       53.766011000     70.009729000    108.688199000
H       54.373968000     69.135951000    108.896881000
N       53.953449000     70.765862000    107.579213000
H       54.623837000     70.551590000    106.831715000
C       53.028824000     71.784196000    107.608081000
H       52.953686000     72.529012000    106.824545000
C       49.804442000     65.084430000    104.806464000
H       50.193380000     64.814982000    103.818468000
H       49.097143000     65.913167000    104.690483000
S       51.210357000     65.564734000    105.888948000
C       50.404119000     67.326190000    109.848727000
O       50.115015000     68.182944000    110.686411000
N       50.328675000     67.519296000    108.514739000
H       50.548144000     66.762756000    107.858878000
C       50.067501000     68.845562000    108.003737000
H       50.517035000     69.553935000    108.712068000
C       50.661981000     69.109254000    106.623489000
H       50.564660000     70.182520000    106.407246000
H       51.743002000     68.887411000    106.672777000
O       50.049235000     68.392510000    105.574738000
H       50.497076000     67.519552000    105.527854000
C       61.361391000     63.893272000    106.353461000
O       61.917177000     64.040589000    107.440764000
N       60.178716000     64.461617000    106.046928000
H       59.735001000     64.294674000    105.144094000
C       59.630899000     65.531115000    106.853800000
H       60.467280000     66.052153000    107.325172000
H       59.127328000     66.223933000    106.173635000
C       58.661241000     65.145438000    107.969114000
O       59.007474000     65.121120000    109.147976000
N       57.380988000     64.962680000    107.547611000
H       57.177770000     65.082842000    106.550564000
C       56.304370000     64.773718000    108.472803000
H       56.743336000     64.616673000    109.461817000
H       55.652686000     65.650984000    108.524330000
C       56.618310000     62.115337000    101.091373000
H       57.080031000     62.959844000    101.627678000
H       57.412011000     61.572638000    100.552708000
N       55.615910000     62.579864000    100.148030000
H       54.614042000     62.397975000    100.321015000
C       55.898445000     63.277618000     99.046175000
N       57.160926000     63.577804000     98.734181000
H       57.941909000     63.200966000     99.261829000
H       57.399625000     64.156433000     97.936136000
N       54.888128000     63.672014000     98.251605000
H       53.952904000     63.343051000     98.462721000
H       55.060644000     63.836048000     97.269115000
C       63.096004000     67.368800000    108.002641000
H       64.118665000     67.494084000    108.394221000
H       63.012902000     66.362939000    107.578569000
C       62.878443000     68.465709000    106.939490000
O       62.863310000     69.651197000    107.361323000
O       62.755665000     68.127068000    105.724390000
C       58.861950000     69.127436000    111.625549000
H       58.118456000     69.636688000    112.247687000
H       59.774622000     69.738574000    111.638984000
C       58.436163000     68.948269000    110.190851000
C       57.192722000     68.387114000    109.850988000
H       56.472642000     68.146455000    110.635365000
C       56.895908000     68.100245000    108.519137000
H       55.936649000     67.664712000    108.237173000
C       57.837020000     68.345013000    107.517438000
H       57.603932000     68.084502000    106.490289000
C       59.333605000     69.280849000    109.164200000
H       60.274013000     69.782521000    109.397976000
C       59.047695000     68.961532000    107.832587000
H       59.772986000     69.191719000    107.051590000
C       61.202421000     66.306704000     99.504376000
H       62.064100000     66.640940000     98.928185000
H       60.455651000     67.103768000     99.448114000
N       61.046147000     66.851401000    101.970365000
C       61.650691000     66.175550000    100.920443000
C       61.856209000     66.735539000    103.029483000
H       61.723508000     67.168789000    104.020140000
N       62.937307000     65.996893000    102.702900000
H       63.761139000     65.830133000    103.302947000
C       62.830373000     65.637898000    101.382584000
H       63.577700000     65.052088000    100.868370000
Mo      59.105413000     67.930674000    101.927859000
Fe      52.901199000     66.056803000    104.481384000
Fe      54.824876000     67.915720000    104.609537000
Fe      54.236949000     66.735755000    102.321544000
Fe      55.432106000     65.371796000    104.187794000
Fe      57.757343000     66.108917000    103.237557000
Fe      57.101284000     68.568578000    103.708554000
Fe      56.535121000     67.439925000    101.380873000
S       54.550767000     66.200293000    106.079556000
S       52.895421000     68.105971000    103.456231000
S       53.651124000     64.634510000    102.928253000
S       59.056772000     67.707138000    104.224711000
S       57.214015000     69.651480000    101.521435000
S       58.185710000     66.013926000    101.016306000
S       56.000401000     69.683700000    105.196830000
S       57.289102000     64.154290000    104.278521000
S       54.707158000     67.074586000    100.182717000
C       55.981263000     67.043190000    103.238062000
O       60.433636000     69.650293000    102.226075000
O       59.536876000     68.884241000     99.954046000
O       60.222091000     70.718243000     98.844529000
O       60.411716000     71.556747000    103.828719000
O       61.053655000     73.549591000    103.021898000
O       64.690611000     68.292155000     99.346174000
O       64.792006000     69.095903000    101.441014000
C       60.737707000     70.551848000    101.160114000
C       60.099571000     70.033365000     99.873421000
C       60.137838000     71.921778000    101.509290000
C       60.575610000     72.402605000    102.889315000
C       62.265186000     70.550982000    100.947922000
C       62.727266000     69.279317000    100.246235000
C       64.197766000     68.877011000    100.348405000
H       60.321311000     70.236431000    103.055867000
H       62.190738000     68.445340000    100.712696000
H       62.436945000     69.289131000     99.189292000
H       62.559434000     71.443060000    100.380026000
H       62.722156000     70.603489000    101.939020000
H       59.045614000     71.797825000    101.525551000
H       60.377733000     72.651137000    100.731743000
O       57.552311000     68.304583000     98.128020000
H       57.068706000     67.548205000     98.482644000
H       58.238036000     68.492385000     98.796738000
H       56.215930000     70.080255000    102.349132000
H       53.491228000     73.361078000    102.538498000
H       56.428162000     71.392908000     97.523470000
H       58.221412000     72.676995000    107.975112000
H       51.041378000     73.357847000    109.169282000
H       49.267771000     64.211349000    105.177696000
H       50.682546000     66.316424000    110.150309000
H       49.006434000     69.093766000    108.028865000
H       61.861282000     63.315395000    105.576115000
H       55.619956000     63.950686000    108.267145000
H       56.186566000     61.438797000    101.828930000
H       62.411317000     67.489273000    108.842159000
H       59.153482000     68.189924000    112.099026000
H       60.778285000     65.402726000     99.067302000
