# Supplementary material for: Unravelling Catalytic Divergence in Mo- and Fe-Only Nitrogenases: The Role of the Heterometal-Site and Protein Environment from QM/MM Insights
Source: J Am Chem Soc. 2025 Dec 16;147(52):48416–26. doi: 10.1021/jacs.5c20796 (PMC12766731; doi:10.1021/jacs.5c20796)
Supplement: Supplementary file 2 [file ja5c20796_si_002.zip › Supplementary/FeMoco/E1/TS2.xyz]

169
title
C       53.629974000     72.862215000    103.476244000
H       53.333807000     73.602221000    104.231808000
C       52.772118000     71.604664000    103.662486000
H       52.960858000     71.181142000    104.656886000
H       51.690810000     71.774090000    103.585031000
H       53.047101000     70.826456000    102.944455000
C       55.104955000     72.515218000    103.684763000
H       55.760097000     73.387734000    103.625403000
H       55.250240000     72.072242000    104.675142000
H       55.443199000     71.754876000    102.967071000
C       56.190559000     71.426274000     98.621317000
H       57.101905000     71.254125000     99.212546000
H       55.841526000     72.441365000     98.850148000
N       55.190882000     70.477974000     99.086660000
H       55.531247000     69.561149000     99.384804000
C       53.984782000     70.826651000     99.540867000
N       53.350166000     71.905779000     99.052675000
H       53.753592000     72.438708000     98.289195000
H       52.595029000     72.334178000     99.593187000
N       53.409938000     70.106154000    100.509264000
H       53.847213000     69.212631000    100.772496000
H       52.404824000     70.153124000    100.640818000
C       59.053066000     72.883136000    107.296262000
H       58.772040000     72.571620000    106.281586000
H       59.225345000     73.969986000    107.277575000
C       60.339693000     72.182726000    107.709780000
O       60.747167000     72.164162000    108.885934000
N       61.021910000     71.614633000    106.705651000
H       60.669240000     71.660383000    105.750884000
H       61.799072000     70.953920000    106.913470000
C       51.097380000     72.280335000    109.340523000
H       51.102605000     72.060268000    110.415507000
H       50.184772000     71.824742000    108.922119000
N       52.771031000     70.480043000    109.471871000
C       52.308386000     71.596290000    108.803279000
C       53.774146000     70.013867000    108.746669000
H       54.379159000     69.140039000    108.964779000
N       53.987610000     70.781569000    107.649796000
H       54.681442000     70.591506000    106.923016000
C       53.056971000     71.794501000    107.659340000
H       52.997436000     72.541369000    106.876578000
C       49.788960000     65.072188000    104.811886000
H       50.169045000     64.803798000    103.820241000
H       49.086136000     65.905746000    104.704026000
S       51.205271000     65.538917000    105.886591000
C       50.405094000     67.316767000    109.848956000
O       50.119306000     68.176248000    110.684213000
N       50.328305000     67.505843000    108.514516000
H       50.545151000     66.746984000    107.860386000
C       50.072132000     68.832216000    108.001676000
H       50.521082000     69.539065000    108.712059000
C       50.672237000     69.093037000    106.623560000
H       50.580115000     70.166801000    106.406876000
H       51.752214000     68.866638000    106.677015000
O       50.059555000     68.378172000    105.573913000
H       50.509631000     67.506683000    105.521975000
C       61.362605000     63.910170000    106.343535000
O       61.910388000     64.061857000    107.434930000
N       60.181211000     64.473503000    106.025769000
H       59.746692000     64.300276000    105.119523000
C       59.619235000     65.542677000    106.822243000
H       60.447320000     66.085342000    107.284859000
H       59.102748000     66.218416000    106.135322000
C       58.660316000     65.147021000    107.942708000
O       59.016730000     65.114339000    109.118847000
N       57.376931000     64.966980000    107.531682000
H       57.161427000     65.100872000    106.538674000
C       56.307266000     64.775801000    108.464156000
H       56.757506000     64.616324000    109.448496000
H       55.655703000     65.651446000    108.525135000
C       56.614145000     62.091356000    101.081186000
H       57.090268000     62.931647000    101.611514000
H       57.398355000     61.535799000    100.541200000
N       55.614127000     62.565860000    100.141878000
H       54.610606000     62.388980000    100.314606000
C       55.902329000     63.269880000     99.046534000
N       57.169203000     63.565227000     98.742058000
H       57.945031000     63.167058000     99.261426000
H       57.416164000     64.137194000     97.941701000
N       54.898028000     63.677249000     98.252725000
H       53.959017000     63.354205000     98.457790000
H       55.074702000     63.856256000     97.274031000
C       63.089702000     67.380696000    108.001701000
H       64.110586000     67.512469000    108.396155000
H       63.014135000     66.375124000    107.575473000
C       62.866003000     68.479481000    106.941773000
O       62.836692000     69.662700000    107.369956000
O       62.751624000     68.145728000    105.724813000
C       58.848942000     69.114092000    111.604240000
H       58.101369000     69.624870000    112.219714000
H       59.758002000     69.730308000    111.618470000
C       58.429485000     68.930663000    110.167272000
C       57.190092000     68.363506000    109.820249000
H       56.471025000     68.109371000    110.601415000
C       56.894912000     68.090803000    108.484972000
H       55.935596000     67.659981000    108.195207000
C       57.837860000     68.348933000    107.487964000
H       57.608180000     68.097972000    106.458758000
C       59.325388000     69.278879000    109.144370000
H       60.262368000     69.784616000    109.382210000
C       59.043608000     68.969877000    107.809485000
H       59.767220000     69.213827000    107.031152000
C       61.180719000     66.302014000     99.481778000
H       62.045195000     66.623545000     98.902042000
H       60.438129000     67.100186000     99.405955000
N       61.017406000     66.896719000    101.933663000
C       61.627159000     66.201742000    100.901640000
C       61.823562000     66.801370000    102.995522000
H       61.684285000     67.248460000    103.978344000
N       62.909060000     66.060539000    102.689510000
H       63.731609000     65.901803000    103.295206000
C       62.808346000     65.675660000    101.375908000
H       63.562725000     65.083987000    100.877272000
Mo      59.014231000     68.019710000    101.880300000
Fe      52.888897000     65.987951000    104.453956000
Fe      54.787087000     67.831958000    104.576905000
Fe      54.198701000     66.711398000    102.287590000
Fe      55.420724000     65.326173000    104.138538000
Fe      57.711734000     66.127285000    103.210078000
Fe      57.089188000     68.635163000    103.667789000
Fe      56.479825000     67.482061000    101.357845000
S       54.554785000     66.127860000    106.044831000
S       52.849050000     68.051146000    103.452990000
S       53.644943000     64.590954000    102.880143000
S       59.006197000     67.705495000    104.183448000
S       57.235597000     69.570793000    101.619869000
S       58.151441000     66.054047000    101.006728000
S       55.894758000     69.604855000    105.263249000
S       57.307810000     64.164027000    104.234471000
S       54.662111000     67.098768000    100.160198000
C       55.912699000     67.024639000    103.193059000
O       60.419551000     69.661874000    102.212774000
O       59.601782000     68.879860000     99.909130000
O       60.276124000     70.731075000     98.824554000
O       60.396873000     71.569006000    103.814567000
O       61.048093000     73.558746000    103.008185000
O       64.702396000     68.297422000     99.356154000
O       64.802823000     69.101304000    101.451483000
C       60.744530000     70.562377000    101.149291000
C       60.139865000     70.040023000     99.847142000
C       60.133787000     71.928652000    101.492539000
C       60.565799000     72.413106000    102.874169000
C       62.275851000     70.560371000    100.959861000
C       62.744921000     69.297785000    100.245061000
C       64.211106000     68.886415000    100.356516000
H       60.296763000     70.253093000    103.038341000
H       62.199021000     68.457276000    100.688373000
H       62.468862000     69.324464000     99.184902000
H       62.577635000     71.460648000    100.408089000
H       62.721282000     70.597837000    101.956690000
H       59.042195000     71.792002000    101.506165000
H       60.370652000     72.659907000    100.715769000
O       57.665229000     68.242739000     98.057584000
H       57.151793000     67.516327000     98.430570000
H       58.322578000     68.457967000     98.744981000
H       57.070000000     70.113048000    104.074886000
H       53.540172000     73.351270000    102.506264000
H       56.456891000     71.370881000     97.565808000
H       58.217293000     72.690743000    107.968993000
H       51.037427000     73.355791000    109.173490000
H       49.250591000     64.200484000    105.183895000
H       50.682783000     66.307229000    110.151978000
H       49.011788000     69.083789000    108.023573000
H       61.866835000     63.330769000    105.570136000
H       55.621803000     63.952972000    108.261192000
H       56.177738000     61.424573000    101.824859000
H       62.402022000     67.494789000    108.839662000
H       59.142348000     68.180623000    112.084498000
H       60.756604000     65.391025000     99.059491000
